# Supplementary material for: Genetic variation of the transcription factor GATA3, not STAT4, is associated with the risk of type 2 diabetes in the Bangladeshi population
Source: PLoS One. 2018 Jul 25;13(7):e0198507. doi: 10.1371/journal.pone.0198507 (PMC6059405; doi:10.1371/journal.pone.0198507)
Supplement: S1 Data — This excel file contains the raw data for this study. (XLS) [file pone.0198507.s005.xls]

## Sheet: Diabetic Female_Huda et al
														GATA3				STAT4
ID	Gender	Age	Height		m2	Weight	BMI	SBP	DBP	FPG	HbA1C	Creatinine	ALT	GG	GT	TT		CC	CG	GG
1	F	34	165	1.65	2.7225	64	23.5078	125	86	9	10	0.6	40	Y					Y
2	F	60	161	1.61	2.5921	57	21.9899	126	85	9	7	0.9	50	Y					Y
3	F	48	150	1.5	2.25	62	27.5556	124	90	8	11	1.2	47	Y				Y
4	F	44	148	1.48	2.1904	64	29.2184	118	92	10	11	1.1	38	Y				Y
5	F	36	167	1.67	2.7889	57	20.4382	120	88	9	8	1.2	41		Y			Y
6	F	50	141	1.41	1.9881	57	28.6706	117	89	8	9	0.7	45		y			Y
7	F	55	147	1.47	2.1609	60	27.7662	127	93	9	9	2	43		Y				Y
8	F	51	158	1.58	2.4964	58	23.2335	122	82	9	18	0.7	39	Y						Y
9	F	65	152	1.52	2.3104	65	28.1337	123	95	9	9	0.9	42	Y				Y
10	F	37	160	1.6	2.56	61	23.8281	119	76	10	10	1.2	46		y			Y
11	F	59	169	1.69	2.8561	62	21.7079	121	87	8.1	16	1.1	48		Y			Y
12	F	43	170	1.7	2.89	59	20.4152	124	84	10	10	1.3	40		y					Y
13	F	64	156	1.56	2.4336	56	23.0112	121	78	8.2	11	1	47		Y					Y
14	F	38	166	1.66	2.7556	64	23.2254	120	81	8	10	0.8	44	Y				Y
15	F	49	161	1.61	2.5921	62	23.9188	119	77	10	11	0.7	47	Y				Y
16	F	60	168	1.68	2.8224	63	22.3214	125	80	8	9	0.8	43	Y					Y
17	F	43	149	1.49	2.2201	60	27.0258	123	79	9	11	0.7	43		y				Y
18	F	62	150	1.5	2.25	57	25.3333	127	83	10	7	1.1	45		Y			Y
19	F	56	161	1.61	2.5921	59	22.7615	118	75	10	8	1.12	48		y			Y
20	F	42	148	1.48	2.1904	58	26.4792	126	94	9	11	0.5	46		y			Y
21	F	48	171	1.71	2.9241	64	21.8871	117	91	10	9	1.17	50	y					Y
22	F	47	169	1.69	2.8561	65	22.7583	122	84	9	9	1	39	Y					Y
23	F	41	159	1.59	2.5281	59	23.3377	125	80	8	11	1.8	46	Y					Y
24	F	45	169	1.69	2.8561	56	19.6072	115	76	9	11	1.2	41	Y				Y
25	F	51	165	1.65	2.7225	60	22.0386	121	88	9	10	1.1	43	Y				Y
26	F	57	154	1.54	2.3716	63	26.5643	119	86	9	8	0.9	39	Y				Y
27	F	50	166	1.66	2.7556	64	23.2254	122	82	10	9	1.1	47	Y				Y
28	F	49	155	1.55	2.4025	59	24.5578	124	92	8	8	1.9	41	Y				Y
29	F	61	159	1.59	2.5281	65	25.711	116	90	9	8	2.1	44		y				Y
30	F	48	145	1.45	2.1025	60	28.5375	117	91	10	11	1.8	40		Y				Y
31	F	42	161	1.61	2.5921	65	25.0762	123	95	10	12	1.1	46		y				Y
32	F	35	165	1.65	2.7225	63	23.1405	120	89	8	10	1.18	39	Y					Y
33	F	60	157	1.57	2.4649	64	25.9645	118	94	9	12	1.16	38	Y				Y
34	F	61	160	1.6	2.56	61	23.8281	118	79	10	12	0.9	44	Y				Y
35	F	39	159	1.59	2.5281	60	23.7332	117	75	9	12	0.7	40		y			Y
36	F	37	161	1.61	2.5921	56	21.6041	115	78	8	11	1.5	48		Y				Y
37	F	60	155	1.55	2.4025	64	26.6389	123	83	8	10	0.2	46		y				Y
38	F	48	159	1.59	2.5281	60	23.7332	124	87	10	10	1.9	50		Y				Y
39	F	41	152	1.52	2.3104	59	25.5367	119	81	8	10	1.4	43		y			Y
40	F	58	160	1.6	2.56	60	23.4375	122	77	8	11	1.7	42		Y			Y
41	F	42	161	1.61	2.5921	63	24.3046	116	85	8	9	1.8	49	Y				Y
42	F	46	154	1.54	2.3716	56	23.6128	125	93	10	9	1.1	50	Y						Y
43	F	51	168	1.68	2.8224	61	21.6128	121	82	8	7	1.15	43	Y				Y
44	F	59	166	1.66	2.7556	63	22.8625	120	93	10	18	0.7	41	Y				Y
45	F	44	163	1.63	2.6569	62	23.3355	125	89	10	12	0.92	46		Y				Y
46	F	52	165	1.65	2.7225	56	20.5693	120	83	10	8	1.15	46		y			Y
47	F	47	161	1.61	2.5921	59	22.7615	118	95	9	11	1.29	41		Y				Y
48	F	60	150	1.5	2.25	65	28.8889	121	78	10	7	1.3	50		y					Y
49	F	39	148	1.48	2.1904	59	26.9357	115	76	10	11	1.31	41		Y			Y
50	F	56	167	1.67	2.7889	61	21.8724	116	92	8	7	0.8	38		y			Y
51	F	45	141	1.41	1.9881	65	32.6945	124	88	10	8	0.92	42	Y				Y
52	F	48	147	1.47	2.1609	62	28.6917	117	84	10	11	0.78	41	Y				Y
53	F	61	158	1.58	2.4964	59	23.634	123	90	10	7	0.95	42		Y				Y
54	F	53	152	1.52	2.3104	56	24.2382	119	81	8	11	1.1	50	Y					Y
55	F	48	160	1.6	2.56	64	25	125	80	8	7	1.12	40		Y					Y
56	F	59	169	1.69	2.8561	56	19.6072	122	77	8	7	0.9	42		y			Y
57	F	49	170	1.7	2.89	59	20.4152	119	94	9	7	1.17	41	Y				Y
58	F	77	156	1.56	2.4336	59	24.2439	118	86	8	7	1	50		Y			Y
59	F	52	166	1.66	2.7556	59	21.4109	116	79	8	9	0.8	43		y			Y
60	F	52	161	1.61	2.5921	65	25.0762	117	85	10	9	1.2	38	Y				Y
61	F	43	168	1.68	2.8224	59	20.9042	120	91	10	9	1.1	43	Y				Y
62	F	51	149	1.49	2.2201	58	26.1249	116	87	9	9	1.2	41	Y					Y
63	F	48	150	1.5	2.25	63	28	119	75	9	7	2.2	47	Y					Y
64	F	42	161	1.61	2.5921	56	21.6041	120	85	8	8	1.17	45	Y					Y
65	F	48	148	1.48	2.1904	57	26.0226	118	86	8	10	2.1	38		Y			Y
66	F	50	171	1.71	2.9241	57	19.4932	117	87	8	8	2.8	46		y			Y
67	F	51	169	1.69	2.8561	60	21.0077	127	80	8	9	1.1	40	Y				Y
68	F	48	159	1.59	2.5281	63	24.9199	116	79	10	9	1.18	50	Y					Y
69	F	33	169	1.69	2.8561	60	21.0077	111	93	10	7	1.16	39	Y					Y
70	F	39	165	1.65	2.7225	59	21.6713	124	94	8	11	0.9	44		y			Y
71	F	32	154	1.54	2.3716	61	25.721	125	91	8	10	0.7	38		Y				Y
72	F	49	166	1.66	2.7556	65	23.5883	126	95	9	8	1.5	49		y			Y
73	F	30	155	1.55	2.4025	60	24.974	114	76	9	10	0.7	46	Y				Y
74	F	43	159	1.59	2.5281	59	23.3377	115	82	10	8	0.6	46	Y				Y
75	F	62	145	1.45	2.1025	61	29.0131	113	88	10	9	0.5	48	Y				Y
76	F	56	161	1.61	2.5921	61	23.533	130	92	10	10	1.2	42	Y				Y
77	F	42	165	1.65	2.7225	58	21.3039	117	89	10	8	0.3	43	Y				Y
78	F	48	157	1.57	2.4649	56	22.719	120	84	9	11	1.9	38		Y				Y
79	F	27	160	1.6	2.56	56	21.875	110	83	10	8	1.1	44		y				Y
80	F	67	159	1.59	2.5281	65	25.711	123	77	9	11	1.2	43		Y			Y
81	F	45	161	1.61	2.5921	64	24.6904	119	78	10		1.1	44	Y					Y
82	F	51	155	1.55	2.4025	64	26.6389	118	90	9		1.2	45	Y				Y
83	F	57	159	1.59	2.5281	62	24.5243	112	81	10	9	2.2	40		y					Y
84	F	34	152	1.52	2.3104	62	26.8352	129	75	8	10	1.17	46		Y					Y
85	F	43	160	1.6	2.56	63	24.6094	122	77	9	8	2.1	44		y					Y
86	F	36	161	1.61	2.5921	60	23.1473	128	88	10	8	2.8	38		Y			Y
87	F	39	154	1.54	2.3716	62	26.1427	121	75	9	11	1.1	48		y			Y
88	F	47	168	1.68	2.8224	56	19.8413	120	93	8	20	1.18	44	Y				Y
89	F	41	166	1.66	2.7556	62	22.4996	129	79	10	8	1.16	47	Y				Y
90	F	52	163	1.63	2.6569	60	22.5827	127	84	10	11	0.9	39	Y				Y
91	F	48	159	1.59	2.5281	64	25.3155	126	92	10	7	0.7	45	Y						Y
92	F	55	170	1.7	2.89	64	22.1453	115	94	9	10	1.5	42	Y					Y
93	F	51	172	1.72	2.9584	57	19.2672	122	81	9	9	0.7	43	Y					Y
94	F	57	167	1.67	2.7889	58	20.7967	110	91	9	7	0.6	49	Y				Y
95	F	37	160	1.6	2.56	56	21.875	116	85	10	11	0.5	46		Y			Y
96	F	52	158	1.58	2.4964	63	25.2363	111	80	9	9	1.2	38		y			Y
97	F	43	167	1.67	2.7889	56	20.0796	123	82	8	15	0.3	47		Y			Y
98	F	69	161	1.61	2.5921	62	23.9188	128	80	8	8	1.9	46	Y				Y
99	F	48	156	1.56	2.4336	62	25.4767	119	78	8	9	2.4	46	Y				Y
100	F	59	171	1.71	2.9241	63	21.5451	125	89	9	6.8	3.1	38	Y				Y
101	F	60	165	1.65	2.7225	57	20.9366	117	76	9	10	2.1	42			Y
102	F	43	166	1.66	2.7556	59	21.4109	114	87	10	15	2.8	38	y					Y
103	F	62	149	1.49	2.2201	62	27.9267	130	75	8	8	1.1	39		Y					Y
104	F	56	159	1.59	2.5281	56	22.151	118	83	8	9	1.18	49			y			Y
105	F	42	156	1.56	2.4336	57	23.4221	113	90	10	6.8	1.16	45			Y
106	F	48	169	1.69	2.8561	58	20.3074	121	76	10	7	0.9	46		y			Y
107	F	47	154	1.54	2.3716	60	25.2994	112	85	8	7	0.7	49	Y				Y
108	F	41	160	1.6	2.56	60	23.4375	124	77	9	11	1.5	45	Y				Y
109	F	45	158	1.58	2.4964	61	24.4352	115	84	8	9	1.5	46	Y						Y
110	F	51	150	1.5	2.25	65	28.8889	119	91	8.8	9	1.9	38		y			Y
111	F	31	154	1.54	2.3716	60	25.2994	125	80	8	10	0.2	38			y		Y
112	F	50	171	1.71	2.9241	69	23.597	110	82	8	9.9	1.2	40			Y			Y
113	F	34	169	1.69	2.8561	49	17.1563	113	75	10	10.5	0.8	46	Y					Y
114	F	46	158	1.58	2.4964	63	25.2363	123	75	8.8	10	1.1	49		Y			Y
115	F	59	161	1.61	2.5921	61	23.533	112	85	10	9	1.15	49	Y				Y
116	F	56	156	1.56	2.4336	61	25.0657	122	83	9	11	0.7	39	Y				Y
117	F	61	166	1.66	2.7556	58	21.048	116	92	9	7	0.92	38			y			Y
118	F	40	165	1.65	2.7225	58	21.3039	126	94	10	9	1.15	42		y			Y
119	F	48	161	1.61	2.5921	58	22.3757	129	78	10	17	1.29	42		Y			Y
120	F	49	150	1.5	2.25	57	25.3333	127	87	8	7	1.3	43		y			Y
121	F	35	148	1.48	2.1904	61	27.8488	120	86	9	10	0.2	49			Y		Y
122	F	48	167	1.67	2.7889	68	24.3824	114	89	9.1	7	1.5	49	Y				Y
123	F	61	141	1.41	1.9881	60	30.1796	117	93	8.8	10	0.2	38	Y				Y
124	F	45	147	1.47	2.1609	40	18.5108	121	90	10	7	1.17	41		Y			Y
125	F	35	158	1.58	2.4964	64	25.6369	128	68	8.5	8	0.5	50		y			Y
126	F	52	152	1.52	2.3104	66	28.5665	118	79	8	9	0.9	50			y			Y
127	F	43	160	1.6	2.56	59	23.0469	111	80	10	10	1	48		Y				Y
128	F	44	169	1.69	2.8561	65	22.7583	120	77	8.9	7	1.1	49		y				Y
129	F	33	170	1.7	2.89	60	20.7612	125	72	10	9	0.9	47	Y					Y
130	F	41	156	1.56	2.4336	60	24.6548	127	88	8	9	1.1	39	Y				Y
131	F	34	166	1.66	2.7556	59	21.4109	128	80	9	10	1.18	40	Y				Y
132	F	57	161	1.61	2.5921	64	24.6904	123	90	9	7	1.16	40	Y				Y
133	F	32	168	1.68	2.8224	59	20.9042	124	74	9	8	0.9	38			Y		Y
134	F	56	149	1.49	2.2201	60	27.0258	111	81	8	10	0.7	39	Y					Y
135	F	36	150	1.5	2.25	61	27.1111	122	75	10	11	1.5	39	Y						Y
136	F	68	161	1.61	2.5921	61	23.533	112	76	8	11	0.7	39	Y					Y
137	F	57	159	1.59	2.5281	64	25.3155	130	71	10	9	0.6	38			Y			Y
138	F	48	171	1.71	2.9241	62	21.2031	115	84	8	10	0.5	46			y			Y
139	F	49	169	1.69	2.8561	59	20.6575	121	85	9	11	1.2	43		Y					Y
140	F	41	159	1.59	2.5281	62	24.5243	113	78	10	8	0.3	43		y			Y
141	F	54	169	1.69	2.8561	64	22.4082	117	73	10	9	1.9	50			y		Y
142	F	59	165	1.65	2.7225	62	22.7732	114	79	8	10	1.1	45	Y				Y
143	F	48	154	1.54	2.3716	60	25.2994	118	86	10	9.9	1.2	44	Y				Y
144	F	65	166	1.66	2.7556	62	22.4996	119	83	8	10.5	1.1	46		Y			Y
145	F	46	155	1.55	2.4025	62	25.8065	130	70	10	8	1.2	47			Y			Y
146	F	54	159	1.59	2.5281	62	24.5243	129	80	7.9	10	1.3	49	Y					Y
147	F	58	145	1.45	2.1025	58	27.5862	116	82	8	9	1.17	41	Y					Y
148	F	72	161	1.61	2.5921	58	22.3757	126	84	10	10	2.1	38			y		Y
149	F	49	165	1.65	2.7225	56	20.5693	122	78	9	9.9	0.9	48		Y			Y
150	F	51	157	1.57	2.4649	57	23.1247	122	77	10	10.5	1.1	39		y			Y
151	F	38	160	1.6	2.56	60	23.4375	121	75	8	8	0.3	47	Y					Y
152	F	48	159	1.59	2.5281	60	23.7332	123	79	8	15	1.16	41	Y
153	F	36	161	1.61	2.5921	60	23.1473	120	86	8	6.7	0.9	42	Y					Y
154	F	39	155	1.55	2.4025	60	24.974	124	74	9	8	1.17	50	Y					Y
155	F	48	159	1.59	2.5281	61	24.1288	122	73	9	9	0.5	41	Y					Y
156	F	65	152	1.52	2.3104	58	25.1039	122	82	8.2	11	0.9	46	Y						Y
157	F	57	160	1.6	2.56	61	23.8281	123	76	8	15	1	43	Y						Y
158	F	35	161	1.61	2.5921	62	23.9188	120	83	7.7	10	1.1	43		y
159	F	43	154	1.54	2.3716	65	27.4077	121	81	8	6.8	0.9	42			Y		Y
160	F	31	168	1.68	2.8224	62	21.9671	124	71	8	9	1.1	43	y				Y
161	F	46	166	1.66	2.7556	60	21.7738	120	70	8.5	21	1.18	42	Y				Y
162	F	33	163	1.63	2.6569	64	24.0882	123	75	10	10	1.16	44		Y			Y
163	F	65	165	1.65	2.7225	57	20.9366	122	80	8	9	0.9	44		y			Y
164	F	34	161	1.61	2.5921	64	24.6904	124	77	7.7	10	0.7	45	Y				Y
165	F	28	150	1.5	2.25	64	28.4444	120	72	9	9.9	1.5	38	Y						Y
166	F	69	148	1.48	2.1904	63	28.7619	121	80	10	10.5	0.7	43	Y
167	F	48	167	1.67	2.7889	60	21.5139	123	75	8.9	15	0.6	43	Y						Y
168	F	68	141	1.41	1.9881	30	15.0898	120	70	7.9	8	0.5	44	Y
169	F	41	147	1.47	2.1609	61	28.229	121	75	10	9	1.2	38	Y
170	F	56	158	1.58	2.4964	64	25.6369	122	71	8	16	0.3	43	Y
		48.5588	159.353			60.3235	23.8917	120.441	82.8	8.97647	9.73631	1.13006	43.5529
		9.86954	7.41693			4.08722	2.68189	4.72054	6.64448	0.840702	2.45434	0.511081	3.73534
					Y=positive bands

## Sheet: Diabetic Male_Huda et al
														GATA3				STAT4
ID	Gender	Age	Height		m2	Weight	BMI	SBP	DBP	FPG	HbA1C	Creatinine	ALT	GG	GT	TT		CC	CG	GG
1	M	34	152	1.52	2.3104	61	26.4024	124	81	11	12	0.5	46		Y			Y
2	M	63	160	1.6	2.56	59	23.0469	123	87	9	12	1.1	44			Y				Y
3	M	56	169	1.69	2.8561	65	22.7583	132	83	10	12	1.2	45	Y				Y
4	M	35	170	1.7	2.89	57	19.7232	123	84	7	10	1.1	41	Y				Y
5	M	48	156	1.56	2.4336	61	25.0657	130	81	8	11	1.2	42	Y				Y
6	M	47	166	1.66	2.7556	61	22.1367	125	82	10	12	0.8	41	Y						Y
7	M	72	161	1.61	2.5921	63	24.3046	129	81	8	10	1.17	46	Y					Y
8	M	25	168	1.68	2.8224	59	20.9042	119	78	15	11	0.7	41			Y				Y
9	M	55	149	1.49	2.2201	54	24.3232	123	75	8.8	12	0.92	40			Y		Y
10	M	39	150	1.5	2.25	59	26.2222	127	79	11	12	1.15	44		Y			Y
11	M	41	161	1.61	2.5921	54	20.8325	126	86	10	11	1.29	45		Y			Y
12	M	48	148	1.48	2.1904	66	30.1315	118	85	12	11	1.3	38		Y			Y
13	M	59	171	1.71	2.9241	61	20.8611	122	85	9	10	1.31	44		Y			Y
14	M	61	169	1.69	2.8561	52	18.2066	121	80	8	11	0.8	38		Y			Y
15	M	50	159	1.59	2.5281	63	24.9199	124	89	11	10	0.92	38			Y		Y
16	M	71	169	1.69	2.8561	65	22.7583	132	78	9	10	0.78	46	Y					Y
17	M	39	165	1.65	2.7225	68	24.977	128	92	11	11	0.95	46	Y				Y
18	M	49	154	1.54	2.3716	68	28.6726	131	75	8	11	1.1	41	Y				Y
19	M	45	166	1.66	2.7556	59	21.4109	120	77	12	12	1.12	39			Y				Y
20	M	53	155	1.55	2.4025	56	23.3091	124	76	9.5	12	0.5	38		Y				Y
21	M	57	159	1.59	2.5281	56	22.151	121	81	8	11	1.17	40	Y				Y
22	M	41	145	1.45	2.1025	54	25.6837	123	88	11	12	1	46	Y				Y
23	M	30	161	1.61	2.5921	58	22.3757	122	91	12	10	2.4	45		Y			Y
24	M	65	165	1.65	2.7225	58	21.3039	120	83	9	10	1.2	39	Y					Y
25	M	65	157	1.57	2.4649	58	23.5304	126	90	10	11	1.1	40			Y				Y
26	M	48	160	1.6	2.56	58	22.6562	127	82	11	11	1.3	38		Y			Y
27	M	28	159	1.59	2.5281	55	21.7555	125	95	9	12	1.1	38	Y				Y
28	M	49	161	1.61	2.5921	67	25.8478	128	92	10	12	3.1	45	Y				Y
29	M	42	155	1.55	2.4025	65	27.0552	122	79	7	11	2.1	43	Y				Y
30	M	52	159	1.59	2.5281	66	26.1066	124	78	8	11	2.8	45	Y				Y
31	M	52	152	1.52	2.3104	55	23.8054	126	77	10	11	1.1	45		Y			Y
32	M	43	160	1.6	2.56	61	23.8281	123	82	8	10	1.18	46		Y			Y
33	M	51	161	1.61	2.5921	53	20.4467	124	85	9	10	1.16	42	Y					Y
34	M	48	154	1.54	2.3716	52	21.9261	123	89	7	11	0.9	45		Y				Y
35	M	42	168	1.68	2.8224	66	23.3844	122	81	11	10	0.7	43		Y				Y
36	M	48	166	1.66	2.7556	62	22.4996	121	84	10	10	1.5	40	Y				Y
37	M	40	163	1.63	2.6569	58	21.83	118	80	12	12	0.2	38	Y				Y
38	M	51	159	1.59	2.5281	67	26.5021	120	87	9	12	1.9	39	Y				Y
39	M	48	170	1.7	2.89	59	20.4152	119	93	8	10	1.4	38	Y				Y
40	M	65	172	1.72	2.9584	59	19.9432	120	75	11	12	1.7	40		Y			Y
41	M	39	167	1.67	2.7889	63	22.5896	119	86	9	11	1.8	43		Y			Y
42	M	52	160	1.6	2.56	64	25	124	76	11	10	1.1	43			Y		Y
43	M	49	158	1.58	2.4964	57	22.8329	122	81	8	10	1.15	43			Y		Y
44	M	60	167	1.67	2.7889	67	24.0238	118	80	12	11	0.7	42	Y				Y
45	M	43	161	1.61	2.5921	57	21.9899	121	81	10	11	0.92	44	Y					Y
46	M	39	156	1.56	2.4336	60	24.6548	123	91	8	11	1.15	45	Y					Y
47	M	56	171	1.71	2.9241	60	20.5191	124	85	11	10	1.29	41	Y					Y
48	M	42	165	1.65	2.7225	58	21.3039	123	75	12	12	1.3	38	Y				Y
49	M	48	166	1.66	2.7556	57	20.6852	120	80	9	12	1.31	45	Y				Y
50	M	47	149	1.49	2.2201	60	27.0258	119	82	10	11	0.8	46		Y			Y
51	M	41	159	1.59	2.5281	59	23.3377	118	79	9	11	0.92	43			Y		Y
52	M	45	156	1.56	2.4336	67	27.5312	115	77	8	12	0.78	43		Y			Y
53	M	51	169	1.69	2.8561	52	18.2066	122	81	10	11	0.95	38		Y			Y
54	M	50	154	1.54	2.3716	61	25.721	116	86	11	10	1.1	38	Y					Y
55	M	48	160	1.6	2.56	61	23.8281	121	78	9	10	1.12	46	Y					Y
56	M	44	158	1.58	2.4964	62	24.8358	117	81	9	10	0.9	38	Y					Y
57	M	46	150	1.5	2.25	62	27.5556	125	87	10	11	1.17	44	Y				Y
58	M	48	154	1.54	2.3716	60	25.2994	125	78	10	10	1	46		Y			Y
59	M	41	171	1.71	2.9241	57	19.4932	123	89	8	11	2.4	38		Y				Y
60	M	38	169	1.69	2.8561	55	19.257	121	83	9	10	1.2	39	Y					Y
61	M	54	158	1.58	2.4964	66	26.4381	120	92	10	12	1.1	41	Y				Y
62	M	47	161	1.61	2.5921	62	23.9188	122	76	9	11	1.2	41	Y					Y
63	M	50	156	1.56	2.4336	58	23.833	115	85	9	12	2.2	46		Y				Y
64	M	51	166	1.66	2.7556	55	19.9594	122	84	8	12	1.17	44		Y				Y
65	M	53	155	1.55	2.4025	67	27.8876	117	83	8	10	2.1	40			Y		Y
66	M	58	165	1.65	2.7225	59	21.6713	125	76	8	12	2.8	39		Y			Y
67	M	61	169	1.69	2.8561	68	23.8087	124	84	10	10	1.1	45	Y				Y
68	M	56	156	1.56	2.4336	67	27.5312	128	81	9	10	1.18	42	Y				Y
69	M	47	159	1.59	2.5281	52	20.5688	130	79	10	10	1.16	40		Y			Y
70	M	44	165	1.65	2.7225	65	23.8751	125	88	8	10	0.9	45		Y			Y
71	M	49	150	1.5	2.25	64	28.4444	126	82	8	10	0.7	39	Y					Y
72	M	60	153	1.53	2.3409	62	26.4855	124	80	8	12	1.5	40		Y				Y
73	M	50	149	1.49	2.2201	63	28.3771	123	82	10	10	0.7	45		Y				Y
74	M	40	176	1.76	3.0976	56	18.0785	128	77	10	11	0.6	45	Y					Y
75	M	51	160	1.6	2.56	59	23.0469	120	78	9	10	0.5	39	Y				Y
76	M	47	134	1.34	1.7956	68	37.8703	122	83	8	11	1.2	45		Y			Y
77	M	48	167	1.67	2.7889	64	22.9481	121	82	10	11	0.3	44		Y			Y
78	M	33	145	1.45	2.1025	65	30.9156	127	85	9	11	1.9	44		Y			Y
79	M	49	153	1.53	2.3409	60	25.6312	126	81	8.7	12	1.1	40		Y			Y
80	M	42	159	1.59	2.5281	59	23.3377	123	72	10	11	1.2	46	Y					Y
81	M	52	149	1.49	2.2201	62	27.9267	122	76	10	10	1.1	39	Y					Y
82	M	34	159	1.59	2.5281	59	23.3377	128	75	10	11	1.2	46	Y					Y
83	M	43	167	1.67	2.7889	62	22.231	121	84	8	12	2.2	42	Y				Y
84	M	51	161	1.61	2.5921	63	24.3046	120	80	10	12	1.17	38		Y			Y
85	M	48	158	1.58	2.4964	58	23.2335	125	70	11	11	2.1	42		Y			Y
86	M	42	158	1.58	2.4964	58	23.2335	124	73	8	12	2.8	45	Y				Y
87	M	48	155	1.55	2.4025	53	22.0604	127	74	10	11	1.1	44		Y				Y
88	M	50	169	1.69	2.8561	62	21.7079	126	71	9	12	1.18	40			Y				Y
89	M	61	149	1.49	2.2201	55	24.7737	128	77	8	12	1.16	40		Y				Y
90	M	48	166	1.66	2.7556	61	22.1367	125	78	10	11	0.9	45	Y					Y
91	M	50	158	1.58	2.4964	52	20.83	123	79	12	10	0.7	40	Y				Y
92	M	31	160	1.6	2.56	65	25.3906	122	77	9	10	1.5	46		Y			Y
93	M	32	169	1.69	2.8561	61	21.3578	120	76	8	10	0.7	44		Y			Y
94	M	49	149	1.49	2.2201	62	27.9267	121	71	11	10	0.6	45	Y					Y
95	M	60	145	1.45	2.1025	64	30.44	124	79	9	12	0.5	42		Y				Y
96	M	43	153	1.53	2.3409	56	23.9224	127	78	11	10	1.2	40	Y						Y
97	M	62	159	1.59	2.5281	53	20.9644	123	74	8	10	0.3	38		Y			Y
98	M	56	149	1.49	2.2201	62	27.9267	124	82	12	10	1.9	42	Y					Y
99	M	75	159	1.59	2.5281	68	26.8977	116	83	10	10	2.4	43	Y				Y
100	M	48	167	1.67	2.7889	65	23.3067	125	84	8	12	3.1	43		Y			Y
101	M	41	161	1.61	2.5921	61	23.533	150	80	8.8	12	2.1	46		Y			Y
102	M	60	149	1.49	2.2201	66	29.7284	118	73	9	10	2.8	40	Y					Y
103	M	52	148	1.48	2.1904	67	30.588	126	75	9	10	1.1	46	Y					Y
104	M	58	176	1.76	3.0976	60	19.3698	121	70	10	10	1.18	44	Y						Y
105	M	38	169	1.69	2.8561	67	23.4586	122	81	9	11	1.16	44	Y				Y
106	M	49	149	1.49	2.2201	65	29.278	119	85	8	12	0.9	45	Y				Y
107	M	59	166	1.66	2.7556	67	24.3141	122	72	10	11	0.7	44	Y						Y
108	M	51	158	1.58	2.4964	67	26.8386	120	81	8	11	1.5	44		Y			Y
109	M	66	150	1.5	2.25	52	23.1111	122	78	9	10	4	38		Y			Y
110	M	34	154	1.54	2.3716	58	24.4561	155	82	9	11	1.9	41		Y					Y
111	M	59	160	1.6	2.56	66	25.7812	155	83	10	10	0.2	46	Y				Y
112	M	35	159	1.59	2.5281	55	21.7555	128	81	8	10	5	43	Y				Y
113	M	65	150	1.5	2.25	52	23.1111	130	78	8	10	0.8	40	Y				Y
114	M	60	152	1.52	2.3104	64	27.7008	135	80	9	12	1.1	42		Y			Y
115	M	51	159	1.59	2.5281	63	24.9199	116	80	10	11	1.15	44		Y				Y
116	M	35	158	1.58	2.4964	61	24.4352	100	82	8	8	0.7	44		Y				Y
117	M	51	169	1.69	2.8561	68	23.8087	123	78	9	6.8	0.92	40			Y			Y
118	M	45	149	1.49	2.2201	58	26.1249	125	84	8	11	1.15	39		Y					Y
119	M	39	165	1.65	2.7225	59	21.6713	140	81	7.9	9	1.29	39	Y				Y
120	M	59	155	1.55	2.4025	68	28.3039	121	78	8.8	6.8	1.3	46	Y				Y
121	M	52	169	1.69	2.8561	54	18.9069	120	80	8	10	0.2	43		Y			Y
122	M	34	159	1.59	2.5281	64	25.3155	130	90	8	11	1.5	41		Y			Y
123	M	49	150	1.5	2.25	54	24	100	82	11	12	0.2	39	Y				Y
124	M	35	160	1.6	2.56	56	21.875	100	82	9	11	1.17	39	Y				Y
125	M	50	154	1.54	2.3716	64	26.986	124	78	10	14	0.5	39	Y				Y
126	M	33	166	1.66	2.7556	55	19.9594	122	80	8	7	0.9	42	Y				Y
127	M	62	151	1.51	2.2801	58	25.4375	126	79	7.9	12	1	38	Y				Y
128	M																	Y
129	M																	Y
130	M																		Y
131	M																		Y
132	M																			Y
		48.6378	159.244			60.5197	24.0394	123.465	80.9921	9.37323	10.8079	1.2663	42.1339
		9.5574	7.56529			4.60478	3.09536	7.08093	5.04031	1.34869	1.08596	0.719837	2.77278
			Y=positive bands

## Sheet: Diabetic Total_Huda et al
														GATA3				STAT4
ID	Gender	Age	Height		m2	Weight	BMI	SBP	DBP	FPG	HbA1C	Creatinine	ALT	GG	GT	TT		CC	CG	GG
1	F	34	165	1.65	2.7225	64	23.5078	125	86	9	10	0.6	40	Y					Y
2	F	60	161	1.61	2.5921	57	21.9899	126	85	9	7	0.9	50	Y					Y
3	F	48	150	1.5	2.25	62	27.5556	124	90	8	11	1.2	47	Y				Y
4	F	44	148	1.48	2.1904	64	29.2184	118	92	10	11	1.1	38	Y				Y
5	F	36	167	1.67	2.7889	57	20.4382	120	88	9	8	1.2	41		Y			Y
6	F	50	141	1.41	1.9881	57	28.6706	117	89	8	9	0.7	45		y			Y
7	F	55	147	1.47	2.1609	60	27.7662	127	93	9	9	2	43		Y				Y
8	F	51	158	1.58	2.4964	58	23.2335	122	82	9	18	0.7	39	Y						Y
9	F	65	152	1.52	2.3104	65	28.1337	123	95	9	9	0.9	42	Y				Y
10	F	37	160	1.6	2.56	61	23.8281	119	76	10	10	1.2	46		y			Y
11	F	59	169	1.69	2.8561	62	21.7079	121	87	8.1	16	1.1	48		Y			Y
12	F	43	170	1.7	2.89	59	20.4152	124	84	10	10	1.3	40		y					Y
13	F	64	156	1.56	2.4336	56	23.0112	121	78	8.2	11	1	47		Y					Y
14	F	38	166	1.66	2.7556	64	23.2254	120	81	8	10	0.8	44	Y				Y
15	F	49	161	1.61	2.5921	62	23.9188	119	77	10	11	0.7	47	Y				Y
16	F	60	168	1.68	2.8224	63	22.3214	125	80	8	9	0.8	43	Y					Y
17	F	43	149	1.49	2.2201	60	27.0258	123	79	9	11	0.7	43		y				Y
18	F	62	150	1.5	2.25	57	25.3333	127	83	10	7	1.1	45		Y			Y
19	F	56	161	1.61	2.5921	59	22.7615	118	75	10	8	1.12	48		y			Y
20	F	42	148	1.48	2.1904	58	26.4792	126	94	9	11	0.5	46		y			Y
21	F	48	171	1.71	2.9241	64	21.8871	117	91	10	9	1.17	50	y					Y
22	F	47	169	1.69	2.8561	65	22.7583	122	84	9	9	1	39	Y					Y
23	F	41	159	1.59	2.5281	59	23.3377	125	80	8	11	1.8	46	Y					Y
24	F	45	169	1.69	2.8561	56	19.6072	115	76	9	11	1.2	41	Y				Y
25	F	51	165	1.65	2.7225	60	22.0386	121	88	9	10	1.1	43	Y				Y
26	F	57	154	1.54	2.3716	63	26.5643	119	86	9	8	0.9	39	Y				Y
27	F	50	166	1.66	2.7556	64	23.2254	122	82	10	9	1.1	47	Y				Y
28	F	49	155	1.55	2.4025	59	24.5578	124	92	8	8	1.9	41	Y				Y
29	F	61	159	1.59	2.5281	65	25.711	116	90	9	8	2.1	44		y				Y
30	F	48	145	1.45	2.1025	60	28.5375	117	91	10	11	1.8	40		Y				Y
31	F	42	161	1.61	2.5921	65	25.0762	123	95	10	12	1.1	46		y				Y
32	F	35	165	1.65	2.7225	63	23.1405	120	89	8	10	1.18	39	Y					Y
33	F	60	157	1.57	2.4649	64	25.9645	118	94	9	12	1.16	38	Y				Y
34	F	61	160	1.6	2.56	61	23.8281	118	79	10	12	0.9	44	Y				Y
35	F	39	159	1.59	2.5281	60	23.7332	117	75	9	12	0.7	40		y			Y
36	F	37	161	1.61	2.5921	56	21.6041	115	78	8	11	1.5	48		Y				Y
37	F	60	155	1.55	2.4025	64	26.6389	123	83	8	10	0.2	46		y				Y
38	F	48	159	1.59	2.5281	60	23.7332	124	87	10	10	1.9	50		Y				Y
39	F	41	152	1.52	2.3104	59	25.5367	119	81	8	10	1.4	43		y			Y
40	F	58	160	1.6	2.56	60	23.4375	122	77	8	11	1.7	42		Y			Y
41	F	42	161	1.61	2.5921	63	24.3046	116	85	8	9	1.8	49	Y				Y
42	F	46	154	1.54	2.3716	56	23.6128	125	93	10	9	1.1	50	Y						Y
43	F	51	168	1.68	2.8224	61	21.6128	121	82	8	7	1.15	43	Y				Y
44	F	59	166	1.66	2.7556	63	22.8625	120	93	10	18	0.7	41	Y				Y
45	F	44	163	1.63	2.6569	62	23.3355	125	89	10	12	0.92	46		Y				Y
46	F	52	165	1.65	2.7225	56	20.5693	120	83	10	8	1.15	46		y			Y
47	F	47	161	1.61	2.5921	59	22.7615	118	95	9	11	1.29	41		Y				Y
48	F	60	150	1.5	2.25	65	28.8889	121	78	10	7	1.3	50		y					Y
49	F	39	148	1.48	2.1904	59	26.9357	115	76	10	11	1.31	41		Y			Y
50	F	56	167	1.67	2.7889	61	21.8724	116	92	8	7	0.8	38		y			Y
51	F	45	141	1.41	1.9881	65	32.6945	124	88	10	8	0.92	42	Y				Y
52	F	48	147	1.47	2.1609	62	28.6917	117	84	10	11	0.78	41	Y				Y
53	F	61	158	1.58	2.4964	59	23.634	123	90	10	7	0.95	42		Y				Y
54	F	53	152	1.52	2.3104	56	24.2382	119	81	8	11	1.1	50	Y					Y
55	F	48	160	1.6	2.56	64	25	125	80	8	7	1.12	40		Y					Y
56	F	59	169	1.69	2.8561	56	19.6072	122	77	8	7	0.9	42		y			Y
57	F	49	170	1.7	2.89	59	20.4152	119	94	9	7	1.17	41	Y				Y
58	F	77	156	1.56	2.4336	59	24.2439	118	86	8	7	1	50		Y			Y
59	F	52	166	1.66	2.7556	59	21.4109	116	79	8	9	0.8	43		y			Y
60	F	52	161	1.61	2.5921	65	25.0762	117	85	10	9	1.2	38	Y				Y
61	F	43	168	1.68	2.8224	59	20.9042	120	91	10	9	1.1	43	Y				Y
62	F	51	149	1.49	2.2201	58	26.1249	116	87	9	9	1.2	41	Y					Y
63	F	48	150	1.5	2.25	63	28	119	75	9	7	2.2	47	Y					Y
64	F	42	161	1.61	2.5921	56	21.6041	120	85	8	8	1.17	45	Y					Y
65	F	48	148	1.48	2.1904	57	26.0226	118	86	8	10	2.1	38		Y			Y
66	F	50	171	1.71	2.9241	57	19.4932	117	87	8	8	2.8	46		y			Y
67	F	51	169	1.69	2.8561	60	21.0077	127	80	8	9	1.1	40	Y				Y
68	F	48	159	1.59	2.5281	63	24.9199	116	79	10	9	1.18	50	Y					Y
69	F	33	169	1.69	2.8561	60	21.0077	111	93	10	7	1.16	39	Y					Y
70	F	39	165	1.65	2.7225	59	21.6713	124	94	8	11	0.9	44		y			Y
71	F	32	154	1.54	2.3716	61	25.721	125	91	8	10	0.7	38		Y				Y
72	F	49	166	1.66	2.7556	65	23.5883	126	95	9	8	1.5	49		y			Y
73	F	30	155	1.55	2.4025	60	24.974	114	76	9	10	0.7	46	Y				Y
74	F	43	159	1.59	2.5281	59	23.3377	115	82	10	8	0.6	46	Y				Y
75	F	62	145	1.45	2.1025	61	29.0131	113	88	10	9	0.5	48	Y				Y
76	F	56	161	1.61	2.5921	61	23.533	130	92	10	10	1.2	42	Y				Y
77	F	42	165	1.65	2.7225	58	21.3039	117	89	10	8	0.3	43	Y				Y
78	F	48	157	1.57	2.4649	56	22.719	120	84	9	11	1.9	38		Y				Y
79	F	27	160	1.6	2.56	56	21.875	110	83	10	8	1.1	44		y				Y
80	F	67	159	1.59	2.5281	65	25.711	123	77	9	11	1.2	43		Y			Y
81	F	45	161	1.61	2.5921	64	24.6904	119	78	10		1.1	44	Y					Y
82	F	51	155	1.55	2.4025	64	26.6389	118	90	9		1.2	45	Y				Y
83	F	57	159	1.59	2.5281	62	24.5243	112	81	10	9	2.2	40		y					Y
84	F	34	152	1.52	2.3104	62	26.8352	129	75	8	10	1.17	46		Y					Y
85	F	43	160	1.6	2.56	63	24.6094	122	77	9	8	2.1	44		y					Y
86	F	36	161	1.61	2.5921	60	23.1473	128	88	10	8	2.8	38		Y			Y
87	F	39	154	1.54	2.3716	62	26.1427	121	75	9	11	1.1	48		y			Y
88	F	47	168	1.68	2.8224	56	19.8413	120	93	8	20	1.18	44	Y				Y
89	F	41	166	1.66	2.7556	62	22.4996	129	79	10	8	1.16	47	Y				Y
90	F	52	163	1.63	2.6569	60	22.5827	127	84	10	11	0.9	39	Y				Y
91	F	48	159	1.59	2.5281	64	25.3155	126	92	10	7	0.7	45	Y						Y
92	F	55	170	1.7	2.89	64	22.1453	115	94	9	10	1.5	42	Y					Y
93	F	51	172	1.72	2.9584	57	19.2672	122	81	9	9	0.7	43	Y					Y
94	F	57	167	1.67	2.7889	58	20.7967	110	91	9	7	0.6	49	Y				Y
95	F	37	160	1.6	2.56	56	21.875	116	85	10	11	0.5	46		Y			Y
96	F	52	158	1.58	2.4964	63	25.2363	111	80	9	9	1.2	38		y			Y
97	F	43	167	1.67	2.7889	56	20.0796	123	82	8	15	0.3	47		Y			Y
98	F	69	161	1.61	2.5921	62	23.9188	128	80	8	8	1.9	46	Y				Y
99	F	48	156	1.56	2.4336	62	25.4767	119	78	8	9	2.4	46	Y				Y
100	F	59	171	1.71	2.9241	63	21.5451	125	89	9	6.8	3.1	38	Y				Y
101	F	60	165	1.65	2.7225	57	20.9366	117	76	9	10	2.1	42			Y
102	F	43	166	1.66	2.7556	59	21.4109	114	87	10	15	2.8	38	y					Y
103	F	62	149	1.49	2.2201	62	27.9267	130	75	8	8	1.1	39		Y					Y
104	F	56	159	1.59	2.5281	56	22.151	118	83	8	9	1.18	49			y			Y
105	F	42	156	1.56	2.4336	57	23.4221	113	90	10	6.8	1.16	45			Y
106	F	48	169	1.69	2.8561	58	20.3074	121	76	10	7	0.9	46		y			Y
107	F	47	154	1.54	2.3716	60	25.2994	112	85	8	7	0.7	49	Y				Y
108	F	41	160	1.6	2.56	60	23.4375	124	77	9	11	1.5	45	Y				Y
109	F	45	158	1.58	2.4964	61	24.4352	115	84	8	9	1.5	46	Y						Y
110	F	51	150	1.5	2.25	65	28.8889	119	91	8.8	9	1.9	38		y			Y
111	F	31	154	1.54	2.3716	60	25.2994	125	80	8	10	0.2	38			y		Y
112	F	50	171	1.71	2.9241	69	23.597	110	82	8	9.9	1.2	40			Y			Y
113	F	34	169	1.69	2.8561	49	17.1563	113	75	10	10.5	0.8	46	Y					Y
114	F	46	158	1.58	2.4964	63	25.2363	123	75	8.8	10	1.1	49		Y			Y
115	F	59	161	1.61	2.5921	61	23.533	112	85	10	9	1.15	49	Y				Y
116	F	56	156	1.56	2.4336	61	25.0657	122	83	9	11	0.7	39	Y				Y
117	F	61	166	1.66	2.7556	58	21.048	116	92	9	7	0.92	38			y			Y
118	F	40	165	1.65	2.7225	58	21.3039	126	94	10	9	1.15	42		y			Y
119	F	48	161	1.61	2.5921	58	22.3757	129	78	10	17	1.29	42		Y			Y
120	F	49	150	1.5	2.25	57	25.3333	127	87	8	7	1.3	43		y			Y
121	F	35	148	1.48	2.1904	61	27.8488	120	86	9	10	0.2	49			Y		Y
122	F	48	167	1.67	2.7889	68	24.3824	114	89	9.1	7	1.5	49	Y				Y
123	F	61	141	1.41	1.9881	60	30.1796	117	93	8.8	10	0.2	38	Y				Y
124	F	45	147	1.47	2.1609	40	18.5108	121	90	10	7	1.17	41		Y			Y
125	F	35	158	1.58	2.4964	64	25.6369	128	68	8.5	8	0.5	50		y			Y
126	F	52	152	1.52	2.3104	66	28.5665	118	79	8	9	0.9	50			y			Y
127	F	43	160	1.6	2.56	59	23.0469	111	80	10	10	1	48		Y				Y
128	F	44	169	1.69	2.8561	65	22.7583	120	77	8.9	7	1.1	49		y				Y
129	F	33	170	1.7	2.89	60	20.7612	125	72	10	9	0.9	47	Y					Y
130	F	41	156	1.56	2.4336	60	24.6548	127	88	8	9	1.1	39	Y				Y
131	F	34	166	1.66	2.7556	59	21.4109	128	80	9	10	1.18	40	Y				Y
132	F	57	161	1.61	2.5921	64	24.6904	123	90	9	7	1.16	40	Y				Y
133	F	32	168	1.68	2.8224	59	20.9042	124	74	9	8	0.9	38			Y		Y
134	F	56	149	1.49	2.2201	60	27.0258	111	81	8	10	0.7	39	Y					Y
135	F	36	150	1.5	2.25	61	27.1111	122	75	10	11	1.5	39	Y						Y
136	F	68	161	1.61	2.5921	61	23.533	112	76	8	11	0.7	39	Y					Y
137	F	57	159	1.59	2.5281	64	25.3155	130	71	10	9	0.6	38			Y			Y
138	F	48	171	1.71	2.9241	62	21.2031	115	84	8	10	0.5	46			y			Y
139	F	49	169	1.69	2.8561	59	20.6575	121	85	9	11	1.2	43		Y					Y
140	F	41	159	1.59	2.5281	62	24.5243	113	78	10	8	0.3	43		y			Y
141	F	54	169	1.69	2.8561	64	22.4082	117	73	10	9	1.9	50			y		Y
142	F	59	165	1.65	2.7225	62	22.7732	114	79	8	10	1.1	45	Y				Y
143	F	48	154	1.54	2.3716	60	25.2994	118	86	10	9.9	1.2	44	Y				Y
144	F	65	166	1.66	2.7556	62	22.4996	119	83	8	10.5	1.1	46		Y			Y
145	F	46	155	1.55	2.4025	62	25.8065	130	70	10	8	1.2	47			Y			Y
146	F	54	159	1.59	2.5281	62	24.5243	129	80	7.9	10	1.3	49	Y					Y
147	F	58	145	1.45	2.1025	58	27.5862	116	82	8	9	1.17	41	Y					Y
148	F	72	161	1.61	2.5921	58	22.3757	126	84	10	10	2.1	38			y		Y
149	F	49	165	1.65	2.7225	56	20.5693	122	78	9	9.9	0.9	48		Y			Y
150	F	51	157	1.57	2.4649	57	23.1247	122	77	10	10.5	1.1	39		y			Y
151	F	38	160	1.6	2.56	60	23.4375	121	75	8	8	0.3	47	Y					Y
152	F	48	159	1.59	2.5281	60	23.7332	123	79	8	15	1.16	41	Y
153	F	36	161	1.61	2.5921	60	23.1473	120	86	8	6.7	0.9	42	Y					Y
154	F	39	155	1.55	2.4025	60	24.974	124	74	9	8	1.17	50	Y					Y
155	F	48	159	1.59	2.5281	61	24.1288	122	73	9	9	0.5	41	Y					Y
156	F	65	152	1.52	2.3104	58	25.1039	122	82	8.2	11	0.9	46	Y						Y
157	F	57	160	1.6	2.56	61	23.8281	123	76	8	15	1	43	Y						Y
158	F	35	161	1.61	2.5921	62	23.9188	120	83	7.7	10	1.1	43		y
159	F	43	154	1.54	2.3716	65	27.4077	121	81	8	6.8	0.9	42			Y		Y
160	F	31	168	1.68	2.8224	62	21.9671	124	71	8	9	1.1	43	y				Y
161	F	46	166	1.66	2.7556	60	21.7738	120	70	8.5	21	1.18	42	Y				Y
162	F	33	163	1.63	2.6569	64	24.0882	123	75	10	10	1.16	44		Y			Y
163	F	65	165	1.65	2.7225	57	20.9366	122	80	8	9	0.9	44		y			Y
164	F	34	161	1.61	2.5921	64	24.6904	124	77	7.7	10	0.7	45	Y				Y
165	F	28	150	1.5	2.25	64	28.4444	120	72	9	9.9	1.5	38	Y						Y
166	F	69	148	1.48	2.1904	63	28.7619	121	80	10	10.5	0.7	43	Y
167	F	48	167	1.67	2.7889	60	21.5139	123	75	8.9	15	0.6	43	Y						Y
168	F	68	141	1.41	1.9881	30	15.0898	120	70	7.9	8	0.5	44	Y
169	F	41	147	1.47	2.1609	61	28.229	121	75	10	9	1.2	38	Y
170	F	56	158	1.58	2.4964	64	25.6369	122	71	8	16	0.3	43	Y
171	M	34	152	1.52	2.3104	61	26.4024	124	81	11	12	0.5	46		Y			Y
172	M	63	160	1.6	2.56	59	23.0469	123	87	9	12	1.1	44			Y				Y
173	M	56	169	1.69	2.8561	65	22.7583	132	83	10	12	1.2	45	Y				Y
174	M	35	170	1.7	2.89	57	19.7232	123	84	7	10	1.1	41	Y				Y
175	M	48	156	1.56	2.4336	61	25.0657	130	81	8	11	1.2	42	Y				Y
176	M	47	166	1.66	2.7556	61	22.1367	125	82	10	12	0.8	41	Y						Y
177	M	72	161	1.61	2.5921	63	24.3046	129	81	8	10	1.17	46	Y					Y
178	M	25	168	1.68	2.8224	59	20.9042	119	78	15	11	0.7	41			Y				Y
179	M	55	149	1.49	2.2201	54	24.3232	123	75	8.8	12	0.92	40			Y		Y
180	M	39	150	1.5	2.25	59	26.2222	127	79	11	12	1.15	44		Y			Y
181	M	41	161	1.61	2.5921	54	20.8325	126	86	10	11	1.29	45		Y			Y
182	M	48	148	1.48	2.1904	66	30.1315	118	85	12	11	1.3	38		Y			Y
183	M	59	171	1.71	2.9241	61	20.8611	122	85	9	10	1.31	44		Y			Y
184	M	61	169	1.69	2.8561	52	18.2066	121	80	8	11	0.8	38		Y			Y
185	M	50	159	1.59	2.5281	63	24.9199	124	89	11	10	0.92	38			Y		Y
186	M	71	169	1.69	2.8561	65	22.7583	132	78	9	10	0.78	46	Y					Y
187	M	39	165	1.65	2.7225	68	24.977	128	92	11	11	0.95	46	Y				Y
188	M	49	154	1.54	2.3716	68	28.6726	131	75	8	11	1.1	41	Y				Y
189	M	45	166	1.66	2.7556	59	21.4109	120	77	12	12	1.12	39			Y				Y
190	M	53	155	1.55	2.4025	56	23.3091	124	76	9.5	12	0.5	38		Y				Y
191	M	57	159	1.59	2.5281	56	22.151	121	81	8	11	1.17	40	Y				Y
192	M	41	145	1.45	2.1025	54	25.6837	123	88	11	12	1	46	Y				Y
193	M	30	161	1.61	2.5921	58	22.3757	122	91	12	10	2.4	45		Y			Y
194	M	65	165	1.65	2.7225	58	21.3039	120	83	9	10	1.2	39	Y					Y
195	M	65	157	1.57	2.4649	58	23.5304	126	90	10	11	1.1	40			Y				Y
196	M	48	160	1.6	2.56	58	22.6562	127	82	11	11	1.3	38		Y			Y
197	M	28	159	1.59	2.5281	55	21.7555	125	95	9	12	1.1	38	Y				Y
198	M	49	161	1.61	2.5921	67	25.8478	128	92	10	12	3.1	45	Y				Y
199	M	42	155	1.55	2.4025	65	27.0552	122	79	7	11	2.1	43	Y				Y
200	M	52	159	1.59	2.5281	66	26.1066	124	78	8	11	2.8	45	Y				Y
201	M	52	152	1.52	2.3104	55	23.8054	126	77	10	11	1.1	45		Y			Y
202	M	43	160	1.6	2.56	61	23.8281	123	82	8	10	1.18	46		Y			Y
203	M	51	161	1.61	2.5921	53	20.4467	124	85	9	10	1.16	42	Y					Y
204	M	48	154	1.54	2.3716	52	21.9261	123	89	7	11	0.9	45		Y				Y
205	M	42	168	1.68	2.8224	66	23.3844	122	81	11	10	0.7	43		Y				Y
206	M	48	166	1.66	2.7556	62	22.4996	121	84	10	10	1.5	40	Y				Y
207	M	40	163	1.63	2.6569	58	21.83	118	80	12	12	0.2	38	Y				Y
208	M	51	159	1.59	2.5281	67	26.5021	120	87	9	12	1.9	39	Y				Y
209	M	48	170	1.7	2.89	59	20.4152	119	93	8	10	1.4	38	Y				Y
210	M	65	172	1.72	2.9584	59	19.9432	120	75	11	12	1.7	40		Y			Y
211	M	39	167	1.67	2.7889	63	22.5896	119	86	9	11	1.8	43		Y			Y
212	M	52	160	1.6	2.56	64	25	124	76	11	10	1.1	43			Y		Y
213	M	49	158	1.58	2.4964	57	22.8329	122	81	8	10	1.15	43			Y		Y
214	M	60	167	1.67	2.7889	67	24.0238	118	80	12	11	0.7	42	Y				Y
215	M	43	161	1.61	2.5921	57	21.9899	121	81	10	11	0.92	44	Y					Y
216	M	39	156	1.56	2.4336	60	24.6548	123	91	8	11	1.15	45	Y					Y
217	M	56	171	1.71	2.9241	60	20.5191	124	85	11	10	1.29	41	Y					Y
218	M	42	165	1.65	2.7225	58	21.3039	123	75	12	12	1.3	38	Y				Y
219	M	48	166	1.66	2.7556	57	20.6852	120	80	9	12	1.31	45	Y				Y
220	M	47	149	1.49	2.2201	60	27.0258	119	82	10	11	0.8	46		Y			Y
221	M	41	159	1.59	2.5281	59	23.3377	118	79	9	11	0.92	43			Y		Y
222	M	45	156	1.56	2.4336	67	27.5312	115	77	8	12	0.78	43		Y			Y
223	M	51	169	1.69	2.8561	52	18.2066	122	81	10	11	0.95	38		Y			Y
224	M	50	154	1.54	2.3716	61	25.721	116	86	11	10	1.1	38	Y					Y
225	M	48	160	1.6	2.56	61	23.8281	121	78	9	10	1.12	46	Y					Y
226	M	44	158	1.58	2.4964	62	24.8358	117	81	9	10	0.9	38	Y					Y
227	M	46	150	1.5	2.25	62	27.5556	125	87	10	11	1.17	44	Y				Y
228	M	48	154	1.54	2.3716	60	25.2994	125	78	10	10	1	46		Y			Y
229	M	41	171	1.71	2.9241	57	19.4932	123	89	8	11	2.4	38		Y				Y
230	M	38	169	1.69	2.8561	55	19.257	121	83	9	10	1.2	39	Y					Y
231	M	54	158	1.58	2.4964	66	26.4381	120	92	10	12	1.1	41	Y				Y
232	M	47	161	1.61	2.5921	62	23.9188	122	76	9	11	1.2	41	Y					Y
233	M	50	156	1.56	2.4336	58	23.833	115	85	9	12	2.2	46		Y				Y
234	M	51	166	1.66	2.7556	55	19.9594	122	84	8	12	1.17	44		Y				Y
235	M	53	155	1.55	2.4025	67	27.8876	117	83	8	10	2.1	40			Y		Y
236	M	58	165	1.65	2.7225	59	21.6713	125	76	8	12	2.8	39		Y			Y
237	M	61	169	1.69	2.8561	68	23.8087	124	84	10	10	1.1	45	Y				Y
238	M	56	156	1.56	2.4336	67	27.5312	128	81	9	10	1.18	42	Y				Y
239	M	47	159	1.59	2.5281	52	20.5688	130	79	10	10	1.16	40		Y			Y
240	M	44	165	1.65	2.7225	65	23.8751	125	88	8	10	0.9	45		Y			Y
241	M	49	150	1.5	2.25	64	28.4444	126	82	8	10	0.7	39	Y					Y
242	M	60	153	1.53	2.3409	62	26.4855	124	80	8	12	1.5	40		Y				Y
243	M	50	149	1.49	2.2201	63	28.3771	123	82	10	10	0.7	45		Y				Y
244	M	40	176	1.76	3.0976	56	18.0785	128	77	10	11	0.6	45	Y					Y
245	M	51	160	1.6	2.56	59	23.0469	120	78	9	10	0.5	39	Y				Y
246	M	47	134	1.34	1.7956	68	37.8703	122	83	8	11	1.2	45		Y			Y
247	M	48	167	1.67	2.7889	64	22.9481	121	82	10	11	0.3	44		Y			Y
248	M	33	145	1.45	2.1025	65	30.9156	127	85	9	11	1.9	44		Y			Y
249	M	49	153	1.53	2.3409	60	25.6312	126	81	8.7	12	1.1	40		Y			Y
250	M	42	159	1.59	2.5281	59	23.3377	123	72	10	11	1.2	46	Y					Y
251	M	52	149	1.49	2.2201	62	27.9267	122	76	10	10	1.1	39	Y					Y
252	M	34	159	1.59	2.5281	59	23.3377	128	75	10	11	1.2	46	Y					Y
253	M	43	167	1.67	2.7889	62	22.231	121	84	8	12	2.2	42	Y				Y
254	M	51	161	1.61	2.5921	63	24.3046	120	80	10	12	1.17	38		Y			Y
255	M	48	158	1.58	2.4964	58	23.2335	125	70	11	11	2.1	42		Y			Y
256	M	42	158	1.58	2.4964	58	23.2335	124	73	8	12	2.8	45	Y				Y
257	M	48	155	1.55	2.4025	53	22.0604	127	74	10	11	1.1	44		Y				Y
258	M	50	169	1.69	2.8561	62	21.7079	126	71	9	12	1.18	40			Y				Y
259	M	61	149	1.49	2.2201	55	24.7737	128	77	8	12	1.16	40		Y				Y
260	M	48	166	1.66	2.7556	61	22.1367	125	78	10	11	0.9	45	Y					Y
261	M	50	158	1.58	2.4964	52	20.83	123	79	12	10	0.7	40	Y				Y
262	M	31	160	1.6	2.56	65	25.3906	122	77	9	10	1.5	46		Y			Y
263	M	32	169	1.69	2.8561	61	21.3578	120	76	8	10	0.7	44		Y			Y
264	M	49	149	1.49	2.2201	62	27.9267	121	71	11	10	0.6	45	Y					Y
265	M	60	145	1.45	2.1025	64	30.44	124	79	9	12	0.5	42		Y				Y
266	M	43	153	1.53	2.3409	56	23.9224	127	78	11	10	1.2	40	Y						Y
267	M	62	159	1.59	2.5281	53	20.9644	123	74	8	10	0.3	38		Y			Y
268	M	56	149	1.49	2.2201	62	27.9267	124	82	12	10	1.9	42	Y					Y
269	M	75	159	1.59	2.5281	68	26.8977	116	83	10	10	2.4	43	Y				Y
270	M	48	167	1.67	2.7889	65	23.3067	125	84	8	12	3.1	43		Y			Y
271	M	41	161	1.61	2.5921	61	23.533	150	80	8.8	12	2.1	46		Y			Y
272	M	60	149	1.49	2.2201	66	29.7284	118	73	9	10	2.8	40	Y					Y
273	M	52	148	1.48	2.1904	67	30.588	126	75	9	10	1.1	46	Y					Y
274	M	58	176	1.76	3.0976	60	19.3698	121	70	10	10	1.18	44	Y						Y
275	M	38	169	1.69	2.8561	67	23.4586	122	81	9	11	1.16	44	Y				Y
276	M	49	149	1.49	2.2201	65	29.278	119	85	8	12	0.9	45	Y				Y
277	M	59	166	1.66	2.7556	67	24.3141	122	72	10	11	0.7	44	Y						Y
278	M	51	158	1.58	2.4964	67	26.8386	120	81	8	11	1.5	44		Y			Y
279	M	66	150	1.5	2.25	52	23.1111	122	78	9	10	4	38		Y			Y
280	M	34	154	1.54	2.3716	58	24.4561	155	82	9	11	1.9	41		Y					Y
281	M	59	160	1.6	2.56	66	25.7812	155	83	10	10	0.2	46	Y				Y
282	M	35	159	1.59	2.5281	55	21.7555	128	81	8	10	5	43	Y				Y
283	M	65	150	1.5	2.25	52	23.1111	130	78	8	10	0.8	40	Y				Y
284	M	60	152	1.52	2.3104	64	27.7008	135	80	9	12	1.1	42		Y			Y
285	M	51	159	1.59	2.5281	63	24.9199	116	80	10	11	1.15	44		Y				Y
286	M	35	158	1.58	2.4964	61	24.4352	100	82	8	8	0.7	44		Y				Y
287	M	51	169	1.69	2.8561	68	23.8087	123	78	9	6.8	0.92	40			Y			Y
288	M	45	149	1.49	2.2201	58	26.1249	125	84	8	11	1.15	39		Y					Y
289	M	39	165	1.65	2.7225	59	21.6713	140	81	7.9	9	1.29	39	Y				Y
290	M	59	155	1.55	2.4025	68	28.3039	121	78	8.8	6.8	1.3	46	Y				Y
291	M	52	169	1.69	2.8561	54	18.9069	120	80	8	10	0.2	43		Y			Y
292	M	34	159	1.59	2.5281	64	25.3155	130	90	8	11	1.5	41		Y			Y
293	M	49	150	1.5	2.25	54	24	100	82	11	12	0.2	39	Y				Y
294	M	35	160	1.6	2.56	56	21.875	100	82	9	11	1.17	39	Y				Y
295	M	50	154	1.54	2.3716	64	26.986	124	78	10	14	0.5	39	Y				Y
296	M	33	166	1.66	2.7556	55	19.9594	122	80	8	7	0.9	42	Y				Y
297	M	62	151	1.51	2.2801	58	25.4375	126	79	7.9	12	1	38	Y				Y
298	M																	Y
299	M																	Y
300	M																		Y
301	M																		Y
302	M																			Y
		48.5926	159.306			60.4074	23.9549	121.734	82.0269	9.14613	10.1976	1.18832	42.9461
		9.72106	7.45562			4.30242	2.85707	6.01569	6.05802	1.10108	2.04824	0.610739	3.41966
		Y=positive bands

## Sheet: Healthy female_Huda et al
														GATA3				STAT4
Sl No	Gender	Age	Height		m2	Weight	BMI	SBP	DBP	FPG	HbA1C	Creatinine	ALT	GG	GT	TT		CC	CG	GG
1	F	65	169	1.69	2.8561	75	26.2596	118	79	4	4	1.1	32		Y			Y
2	F	44	152	1.52	2.3104	52	22.5069	125	80	6	3.3	1.2	41	Y					Y
3	F	36	156	1.56	2.4336	76	31.2295	120	72	6	6	0.2	36	Y					Y
4	F	33	173	1.73	2.9929	76	25.3934	134	80	2	3	0.9	36	Y					Y
5	F	55	157	1.57	2.4649	50	20.2848	120	79	4	6	1.2	33	Y						Y
6	F	37	161	1.61	2.5921	67	25.8478	113	70	6	4.3	0.9	42	Y				Y
7	F	47	150	1.5	2.25	61	27.1111	100	77	5	6	1.1	37	Y						Y
8	F	60	173	1.73	2.9929	74	24.7252	135	65	3	5	0.9	40		Y			Y
9	F	52	174	1.74	3.0276	56	18.4965	110	75	5	3	1	40		Y			Y
10	F	41	164	1.64	2.6896	47	17.4747	103	68	3	4	1.3	41	Y						Y
11	F	24	153	1.53	2.3409	45	19.2234	106	77	6	6.2	1.1	40	Y						Y
12	F	35	165	1.65	2.7225	65	23.8751	123	72	2	5.5	0.9	35		Y				Y
13	F	23	161	1.61	2.5921	49	18.9036	143	69	2	6	1.1	37	Y					Y
14	F	50	157	1.57	2.4649	42	17.0392	113	65	6	5.5	0.9	38	Y					Y
15	F	23	177	1.77	3.1329	73	23.3011	132	77	3	6	0.4	39			Y			Y
16	F	39	153	1.53	2.3409	56	23.9224	140	73	2	4.5	0.9	39	Y					Y
17	F	23	170	1.7	2.89	45	15.5709	139	72	6	4	0.3	42		Y			Y
18	F	44	151	1.51	2.2801	59	25.8761	106	75	5	5	0.9	42	Y				Y
19	F	55	161	1.61	2.5921	47	18.132	134	78	3	6	1.1	36			Y		Y
20	F	64	170	1.7	2.89	65	22.4913	135	65	4	5.5	0.9	36			Y		Y
21	F	59	163	1.63	2.6569	72	27.0993	126	66	5	6	0.9	37	Y				Y
22	F	32	152	1.52	2.3104	58	25.1039	143	66	6	3	1	34	Y				Y
23	F	63	152	1.52	2.3104	49	21.2084	115	68	5	4.5	0.5	38	Y				Y
24	F	62	176	1.76	3.0976	56	18.0785	112	66	6	4	1	40	Y				Y
25	F	35	164	1.64	2.6896	41	15.2439	106	68	3	5	0.6	35	Y					Y
26	F	39	160	1.6	2.56	63	24.6094	145	75	6	5	1	40	Y					Y
27	F	63	164	1.64	2.6896	53	19.7055	133	75	3	4.5	0.9	37	Y					Y
28	F	61	165	1.65	2.7225	65	23.8751	120	80	4	5	1.1	36		Y			Y
29	F	30	167	1.67	2.7889	40	14.3426	125	77	5	4	0.9	36	Y				Y
30	F	41	178	1.78	3.1684	54	17.0433	135	67	4	5	0.9	37	Y				Y
31	F	32	155	1.55	2.4025	73	30.385	137	66	3	5	1.1	32		Y			Y
32	F	41	159	1.59	2.5281	53	20.9644	137	76	2	3	0.9	34		Y			Y
33	F	59	160	1.6	2.56	49	19.1406	102	76	3	4	0.9	34	Y				Y
34	F	29	149	1.49	2.2201	57	25.6745	100	65	4	3	0.6	37	Y				Y
35	F	55	153	1.53	2.3409	61	26.0584	126	79	6	5	0.9	39		Y			Y
36	F	30	167	1.67	2.7889	41	14.7011	147	70	4.5	5	2	35		Y				Y
37	F	43	178	1.78	3.1684	71	22.4088	130	79	5.5	4	1.1	33		Y			Y
38	F	48	162	1.62	2.6244	50	19.052	130	78	6	5	0.9	37	Y				Y
39	F	34	176	1.76	3.0976	76	24.5351	117	67	4	3	1	34	Y					Y
40	F	32	148	1.48	2.1904	60	27.3923	122	65	4.5	4	0.9	37	Y				Y
41	F	28	176	1.76	3.0976	58	18.7242	125	65	4	3	0.9	34	Y						Y
42	F	36	150	1.5	2.25	69	30.6667	123	79	2	4	1.1	39	Y						Y
43	F	51	172	1.72	2.9584	40	13.5208	104	65	2	3	1.1	38	Y				Y
44	F	42	153	1.53	2.3409	43	18.369	110	74	2	3	0.9	40		Y				Y
45	F	50	149	1.49	2.2201	52	23.4224	113	76	5	6	0.8	40	Y					Y
46	F	54	152	1.52	2.3104	73	31.5963	149	75	3	2	1.5	36		Y			Y
47	F	22	154	1.54	2.3716	44	18.5529	111	72	5	4	0.9	42	Y				Y
48	F	27	164	1.64	2.6896	74	27.5134	110	68	2	5	1	39	Y				Y
49	F	61	159	1.59	2.5281	71	28.0843	109	74	5.4	6	0.3	41	Y					Y
50	F	35	155	1.55	2.4025	65	27.0552	108	68	5	3	1	38	Y						Y
51	F	27	153	1.53	2.3409	51	21.7865	150	73	4	4.5	0.7	40			Y			Y
52	F	23	166	1.66	2.7556	56	20.3223	107	69	4	6	0.9	39		Y				Y
53	F	63	151	1.51	2.2801	70	30.7004	103	79	6	3	1.1	36	Y						Y
54	F	58	173	1.73	2.9929	62	20.7157	130	68	5	5	1.1	32		Y			Y
55	F	38	157	1.57	2.4649	41	16.6335	143	67	3	3	0.9	38	Y					Y
56	F	50	175	1.75	3.0625	70	22.8571	95	66	3	5.5	1.1	38	Y				Y
57	F	44	175	1.75	3.0625	40	13.0612	116	67	6	5	1.1	40		Y			Y
58	F	51	162	1.62	2.6244	73	27.8159	111	69	5.5	6	0.9	40	Y				Y
59	F	52	167	1.67	2.7889	72	25.8166	113	67	6	5	1	37	Y				Y
60	F	32	149	1.49	2.2201	61	27.4762	111	67	3	5	1	39	Y					Y
61	F	47	165	1.65	2.7225	41	15.0597	146	68	3	4.5	0.9	38	Y					Y
62	F	46	150	1.5	2.25	75	33.3333	141	68	5	5.5	0.9	37	Y				Y
63	F	56	168	1.68	2.8224	49	17.3611	139	67	2	5	1	41	Y				Y
64	F	30	159	1.59	2.5281	53	20.9644	135	78	5	6	0.9	39		Y				Y
65	F	50	148	1.48	2.1904	56	25.5661	117	76	6	6	0.9	37		Y				Y
66	F	65	158	1.58	2.4964	71	28.441	102	77	6	4	0.9	37	Y				Y
67	F	23	174	1.74	3.0276	47	15.5238	117	71	6	5	0.9	36		Y			Y
68	F	23	156	1.56	2.4336	75	30.8185	112	69	5	3.5	0.9	37		Y			Y
69	F	36	161	1.61	2.5921	61	23.533	127	73	3	5	1.1	39	Y						Y
70	F	55	153	1.53	2.3409	67	28.6215	109	70	3	3	0.9	41	Y					Y
71	F	26	152	1.52	2.3104	54	23.3726	107	74	6	5	1.1	38	Y					Y
72	F	65	149	1.49	2.2201	41	18.4676	130	73	6	4	1.1	33	Y					Y
73	F	64	162	1.62	2.6244	71	27.0538	126	73	5	4	1.1	40	Y					Y
74	F	52	178	1.78	3.1684	48	15.1496	124	77	3	6	0.9	35	Y				Y
75	F	46	155	1.55	2.4025	73	30.385	128	79	3	4.5	1.1	38		Y			Y
76	F	31	154	1.54	2.3716	49	20.6612	129	78	5	5	0.9	42	Y					Y
77	F	41	166	1.66	2.7556	66	23.9512	112	73	4	4.5	1.1	33		Y			Y
78	F	53	150	1.5	2.25	73	32.4444	129	78	2	6	0.9	42		Y			Y
79	F	39	166	1.66	2.7556	76	27.5802	130	65	2	4	1.1	39	Y				Y
80	F	28	173	1.73	2.9929	41	13.6991	102	80	4	5	0.9	34		Y
81	F	38	176	1.76	3.0976	69	22.2753	144	67	2	4	1.1	34	Y					Y
82	F	43	164	1.64	2.6896	46	17.1029	126	70	4	5	0.9	33	Y					Y
83	F	38	165	1.65	2.7225	66	24.2424	110	73	6	4.5	0.9	38		Y				Y
84	F	32	160	1.6	2.56	63	24.6094	150	80	4	4	1.1	36		Y				Y
85	F	51	152	1.52	2.3104	60	25.9695	136	79	3	4	0.9	36	Y				Y
86	F	23	160	1.6	2.56	46	17.9687	105	65	2	3.5	0.9	33		Y			Y
87	F	29	158	1.58	2.4964	72	28.8415	144	74	3	3	1	39		Y				Y
88	F	35	168	1.68	2.8224	53	18.7783	110	71	3	2.1	0.6	39		Y				Y
89	F	24	153	1.53	2.3409	74	31.6118	129	79	6	5	1.1	34	Y					Y
90	F	59	157	1.57	2.4649	72	29.2101	124	72	3	2.5	0.9	39	Y					Y
91	F	57	150	1.5	2.25	47	20.8889	143	70	2	5	0.9	33	Y				Y
92	F	24	165	1.65	2.7225	66	24.2424	115	71	5	2.7	0.7	42	Y				Y
93	F	38	151	1.51	2.2801	70	30.7004	143	80	4	5	1.1	38		Y
94	F	57	164	1.64	2.6896	73	27.1416	106	80	5	4	1	35		Y			Y
95	F	22	176	1.76	3.0976	50	16.1415	122	73	5	5	1.1	36		Y			Y
96	F	64	148	1.48	2.1904	56	25.5661	129	76	5	3	1.1	36	Y					Y
97	F	40	156	1.56	2.4336	48	19.7239	114	77	4	4	1	34	Y					Y
98	F	41	162	1.62	2.6244	52	19.8141	124	68	6	6.3	1	33		Y			Y
99	F	22	156	1.56	2.4336	57	23.4221	122	72	5	3	0.5	36		Y				Y
100	F	35	166	1.66	2.7556	74	26.8544	108	70	4	4	0.9	41		Y				Y
101	F	56	150	1.5	2.25	57	25.3333	102	77	5	5.5	1.1	41		Y			Y
102	F	22	155	1.55	2.4025	55	22.8928	138	66	2	6	1.2	32	Y				Y
103	F	65	160	1.6	2.56	42	16.4062	121	70	5	4	o.6	39	Y				Y
104	F	22	151	1.51	2.2801	60	26.3146	127	68	5	5	1	39	Y				Y
105	F	49	139	1.39	1.9321	71	36.7476	143	68	5	4	1.1	39	Y
106	F	35	157	1.57	2.4649	66	26.7759	137	67	5	5	1	39	Y				Y
107	F	44	158	1.58	2.4964	43	17.2248	131	75	4	4	1.6	33	Y				Y
108	F	22	149	1.49	2.2201	51	22.9719	107	80	5	3	0.9	38	Y				Y
109	F	27	169	1.69	2.8561	72	25.2092	149	72	4	6	1.1	42		Y			Y
110	F	36	151	1.51	2.2801	44	19.2974	130	68	4	5.9	2.2	37		Y					Y
111	F	28	167	1.67	2.7889	52	18.6453	115	69	5.5	4	1	39	Y						Y
112	F	43	157	1.57	2.4649	60	24.3418	117	80	4.5	5.3	0.9	32	Y				Y
113	F	45	148	1.48	2.1904	54	24.653	147	65	5.5	4.7	0.9	37	Y					Y
114	F	44	173	1.73	2.9929	47	15.7038	130	77	5	6	1	42	Y					Y
115	F	37	158	1.58	2.4964	56	22.4323	125	67	3.5	3	1.1	40	Y				Y
116	F	50	165	1.65	2.7225	54	19.8347	120	73	4	4	1	41	Y
117	F	61	158	1.58	2.4964	68	27.2392	114	76	6	5	1.1	32		Y			Y
118	F	28	178	1.78	3.1684	72	22.7244	138	73	5	6	0.2	42		Y			Y
119	F	57	168	1.68	2.8224	60	21.2585	142	68	5	5.4	1.1	38		Y			Y
120	F	33	160	1.6	2.56	40	15.625	143	65	4	4	0.9	41	Y				Y
121	F	27	167	1.67	2.7889	74	26.5338	142	67	4	3	1.2	38	Y				Y
122	F	51	162	1.62	2.6244	59	22.4813	129	75	3.5	4	1.1	32	Y						Y
123	F	65	175	1.75	3.0625	52	16.9796	133	71	3	3	0.5	32	Y				Y
124	F	58	166	1.66	2.7556	75	27.2173	100	66	5.5	4.4	1.2	40	Y						Y
125	F	27	150	1.5	2.25	68	30.2222	146	72	6	3	0.5	37	Y				Y
126	F	33	162	1.62	2.6244	42	16.0037	112	74	5	2.5	1.1	35	Y				Y
127	F	23	168	1.68	2.8224	74	26.2188	148	71	3	3	0.9	35		Y			Y
128	F	35	160	1.6	2.56	49	19.1406	132	74	5	5.8	0.9	33		Y			Y
129	F	37	170	1.7	2.89	43	14.8789	111	73	4	4	1.1	38		Y
130	F	56	158	1.58	2.4964	41	16.4237	120	71	6	2.3	0.3	40	Y				Y
131	F	23	158	1.58	2.4964	71	28.441	110	77	5	4.8	0.9	35	Y				Y
132	F	58	158	1.58	2.4964	70	28.0404	102	69	2	3.9	1.5	32		Y				Y
133	F	53	164	1.64	2.6896	72	26.7698	115	65	3	5	1	38	Y				Y
134	F	65	150	1.5	2.25	65	28.8889	139	67	5	2.6	0.9	41	Y				Y
135	F	47	145	1.45	2.1025	65	30.9156	130	85	5.5	4.5	0.1	37	Y				Y
136	F	61	158	1.58	2.4964	59	23.634	110	68	4	4	0.2	40	Y				Y
137	F	35	156	1.56	2.4336	76	31.2295	108	73	4.5	3	1.1	33		Y					Y
138	F	39	154	1.54	2.3716	76	32.0459	123	66	2.5	4.2	0.9	34		Y					Y
139	F	33	149	1.49	2.2201	74	33.3318	109	80	5	5.7	0.5	35	Y				Y
140	F	62	151	1.51	2.2801	49	21.4903	124	76	4.5	4	0.9	40		Y			Y
141	F	53	175	1.75	3.0625	75	24.4898	112	75	4	4	0.4	33	Y
142	F	64	165	1.65	2.7225	58	21.3039	133	65	5	5	1.4	36		Y
143	F	60	144	1.44	2.0736	61	29.4174	115	70	6	3	0.7	36			Y		Y
144	F	29	150	1.5	2.25	41	18.2222	120	55	5	5	0.2	42	Y				Y
Mean		42.5556	160.396			59.1736	23.2085	123.354	72	4.28056	4.42639	0.942657	37.2639
SD		13.4797	8.89269			11.5033	5.14853	13.9692	5.10724	1.29584	1.07794	0.287899	2.91604
	Y=positive bands

## Sheet: Healthy male_Huda et al
														GATA3				STAT4
Sl No	Gender	Age	Height		m2	Weight	BMI	SBP	DBP	FPG	HbA1C	Creatinine	ALT	GG	GT	TT		CC	CG	GG
1	M	43	160	1.6	2.56	72	28.125	123	74	4.5	4	1.1	34			Y		Y
2	M	25	169	1.69	2.8561	72	25.2092	120	75	3.5	6	1.2	39		Y			Y
3	M	57	162	1.62	2.6244	64	24.3865	120	77	3	6	0.2	34	Y				Y
4	M	56	161	1.61	2.5921	73	28.1625	130	77	3.5	3	0.9	39	Y				Y
5	M	57	164	1.64	2.6896	66	24.539	134	74	4	6	1.2	37	Y				Y
6	M	62	177	1.77	3.1329	79	25.2163	122	78	4	6	0.9	32	Y				Y
7	M	43	176	1.76	3.0976	67	21.6296	124	68	3	6	1.1	37	Y				Y
8	M	43	177	1.77	3.1329	58	18.5132	123	84	3.5	5	0.9	32	Y				Y
9	M	57	167	1.67	2.7889	64	22.9481	135	72	3	3	1	37			Y				Y
10	M	34	175	1.75	3.0625	77	25.1429	119	81	4	4	1.3	36		Y					Y
11	M	37	178	1.78	3.1684	76	23.9869	127	76	6	6.2	1.1	39		Y				Y
12	M	23	177	1.77	3.1329	56	17.8748	120	74	4	5.5	0.9	31		Y				Y
13	M	45	170	1.7	2.89	55	19.0311	119	80	5	6	1.1	30		Y				Y
14	M	41	159	1.59	2.5281	68	26.8977	130	65	3	5.5	0.9	37		Y				Y
15	M	45	161	1.61	2.5921	51	19.6752	125	78	6	6	0.4	37		Y				Y
16	M	30	161	1.61	2.5921	76	29.3199	129	78	4	4.5	0.9	32	Y						Y
17	M	42	163	1.63	2.6569	67	25.2174	133	84	5	4	0.3	32	Y						Y
18	M	56	162	1.62	2.6244	69	26.2917	128	72	6	5	0.9	37		Y			Y
19	M	42	162	1.62	2.6244	73	27.8159	117	85	4	6	1.1	37		Y			Y
20	M	55	162	1.62	2.6244	58	22.1003	116	69	4	5.5	0.9	38	Y				Y
21	M	28	160	1.6	2.56	58	22.6562	131	79	4	6	0.9	35	Y					Y
22	M	29	171	1.71	2.9241	68	23.255	134	79	6	3	1	37	Y				Y
23	M	51	170	1.7	2.89	55	19.0311	134	73	3	4.5	0.5	31		Y			Y
24	M	63	162	1.62	2.6244	54	20.5761	134	81	5	4	1	30	Y					Y
25	M	41	159	1.59	2.5281	61	24.1288	132	80	4	5	0.6	35	Y				Y
26	M	38	165	1.65	2.7225	78	28.6501	126	83	5	5	1	30		Y				Y
27	M	28	173	1.73	2.9929	56	18.7109	132	75	6	4.5	0.9	33	Y						Y
28	M	58	172	1.72	2.9584	52	17.5771	122	76	3	5	1.1	36		Y			Y
29	M	34	172	1.72	2.9584	64	21.6333	118	69	6	4	0.9	33		Y			Y
30	M	25	170	1.7	2.89	71	24.5675	129	85	6	5	0.9	32	Y				Y
31	M	63	165	1.65	2.7225	66	24.2424	119	85	5	5	1.1	36	Y				Y
32	M	50	175	1.75	3.0625	60	19.5918	117	85	5	3	0.9	38	Y				Y
33	M	59	160	1.6	2.56	55	21.4844	119	83	5	4	0.9	34	Y				Y
34	M	37	168	1.68	2.8224	59	20.9042	117	72	6	3	0.6	40	Y					Y
35	M	63	178	1.78	3.1684	59	18.6214	119	84	4	5	0.9	37	Y						Y
36	M	26	176	1.76	3.0976	72	23.2438	128	85	4	5	1	38		Y	Y			Y
37	M	31	178	1.78	3.1684	52	16.4121	135	84	6	4	1.1	38		Y			Y
38	M	66	160	1.6	2.56	53	20.7031	124	74	6	5	0.9	35		Y			Y
39	M	43	172	1.72	2.9584	79	26.7036	135	83	3	3	1	31	Y				Y
40	M	63	165	1.65	2.7225	55	20.202	115	82	6	4	0.9	38	Y					Y
41	M	33	170	1.7	2.89	79	27.3356	120	78	3	3	0.9	33	Y				Y
42	M	51	176	1.76	3.0976	57	18.4013	124	67	5	4	1.1	31			Y			Y
43	M	40	163	1.63	2.6569	79	29.7339	121	70	3	3	1.1	30	Y					Y
44	M	26	174	1.74	3.0276	51	16.845	132	69	5	3	0.9	32		Y			Y
45	M	38	165	1.65	2.7225	71	26.079	132	71	5	6	0.8	35		Y			Y
46	M	57	166	1.66	2.7556	59	21.4109	125	85	6	2	0.9	37	Y				Y
47	M	57	166	1.66	2.7556	53	19.2336	116	77	6	4	0.9	38	Y				Y
48	M	48	171	1.71	2.9241	53	18.1252	121	83	4	5	1	39	Y					Y
49	M	58	170	1.7	2.89	67	23.1834	132	72	4	6	0.3	35	Y						Y
50	M	33	164	1.64	2.6896	80	29.7442	116	73	3	3	1	35		Y					Y
51	M	54	164	1.64	2.6896	51	18.9619	122	78	3	4.5	0.7	31		Y			Y
52	M	63	162	1.62	2.6244	65	24.7676	127	77	4	6	0.9	38		Y			Y
53	M	31	168	1.68	2.8224	57	20.1956	127	77	4	3	1.1	32	Y				Y
54	M	62	163	1.63	2.6569	50	18.8189	127	77	4	5	1.1	31	Y				Y
55	M	52	166	1.66	2.7556	77	27.9431	130	72	3	3	0.9	34	Y				Y
56	M	60	163	1.63	2.6569	57	21.4536	129	68	6.1	5.5	1.1	40	Y				Y
57	M	54	172	1.72	2.9584	58	19.6052	123	81	6	5	1.1	38	Y				Y
58	M	42	166	1.66	2.7556	56	20.3223	117	75	4	6	0.9	33	Y					Y
59	M	36	175	1.75	3.0625	78	25.4694	132	68	4	5	1	36	Y				Y
60	M	33	172	1.72	2.9584	70	23.6614	117	67	4	5	1	32		Y			Y
61	M	37	165	1.65	2.7225	57	20.9366	124	75	3	4.5	0.9	33	Y					Y
62	M	47	166	1.66	2.7556	69	25.0399	121	84	4	5.5	0.9	33	Y					Y
63	M	45	160	1.6	2.56	69	26.9531	116	80	3	5	1	38		Y			Y
64	M	62	166	1.66	2.7556	56	20.3223	128	84	3	6	0.9	32		Y			Y
65	M	38	166	1.66	2.7556	80	29.0318	133	79	3	6	0.9	38	Y				Y
66	M	60	173	1.73	2.9929	57	19.0451	121	72	4	4	0.9	37	Y				Y
67	M	48	158	1.58	2.4964	79	31.6456	124	66	3	5	0.9	40	Y				Y
68	M	24	167	1.67	2.7889	67	24.0238	123	82	6	3.5	0.9	36	Y				Y
69	M	49	171	1.71	2.9241	63	21.5451	121	74	5	5	1.1	34	Y					Y
70	M	43	163	1.63	2.6569	63	23.7118	128	77	5	3	0.9	35	Y					Y
71	M	65	171	1.71	2.9241	69	23.597	127	75	4	5	1.1	32		Y			Y
72	M	58	162	1.62	2.6244	51	19.433	132	67	5	4	1.1	30		Y			Y
73	M	45	159	1.59	2.5281	77	30.4577	124	73	3	4	1.1	37	Y					Y
74	M	59	173	1.73	2.9929	69	23.0546	122	79	4	6	0.9	37	Y					Y
75	M	45	171	1.71	2.9241	70	23.939	126	80	5	4.5	1.1	37		Y			Y
76	M	56	172	1.72	2.9584	75	25.3515	119	78	5.5	5	0.9	35		Y				Y
77	M	40	167	1.67	2.7889	54	19.3625	120	72	4	4.5	1.1	39	Y				Y
78	M	32	167	1.67	2.7889	77	27.6095	128	73	5	6	0.9	37		Y				Y
79	M	52	174	1.74	3.0276	52	17.1753	129	84	4.5	4	1.1	31	Y					Y
80	M	57	174	1.74	3.0276	75	24.7721	131	68	4	5	0.9	33		Y			Y
81	M	43	176	1.76	3.0976	75	24.2123	119	72	5	4	1.1	31		Y			Y
82	M	52	164	1.64	2.6896	79	29.3724	135	85	3	5	0.9	38	Y					Y
83	M	28	170	1.7	2.89	57	19.7232	116	79	5	4.5	0.9	33	Y				Y
84	M	30	164	1.64	2.6896	75	27.8852	118	72	4	4	1.1	37		Y			Y
85	M	55	175	1.75	3.0625	61	19.9184	128	75	4.5	4	0.9	32	Y				Y
86	M	60	165	1.65	2.7225	57	20.9366	120	70	4	3.5	0.9	40	Y					Y
87	M	59	174	1.74	3.0276	65	21.4692	129	75	5	3	1	35	Y					Y
88	M	50	171	1.71	2.9241	55	18.8092	134	75	5	6	0.6	31		Y			Y
89	M	30	171	1.71	2.9241	59	20.1771	129	67	5.5	5	1.1	36		Y			Y
90	M	53	175	1.75	3.0625	54	17.6327	133	75	2.5	2.5	0.9	39	Y				Y
91	M	30	170	1.7	2.89	62	21.4533	133	85	5	5	0.9	33	Y				Y
92	M	25	142	1.42	2.0164	52	25.7885	123	82	4	5	0.7	36	Y				Y
93	M	54	167	1.67	2.7889	50	17.9282	121	66	3.5	5	1.1	37	Y				Y
94	M	24	173	1.73	2.9929	62	20.7157	123	70	3	4	1	34	Y					Y
95	M	51	176	1.76	3.0976	56	18.0785	120	85	2	5	1.1	40	Y					Y
96	M	57	175	1.75	3.0625	50	16.3265	135	69	3	3	1.1	39		Y			Y
97	M	44	162	1.62	2.6244	72	27.4348	118	84	3	4	1	33		Y				Y
98	M	49	176	1.76	3.0976	79	25.5036	126	67	4	6.3	1	30	Y				Y
99	M	49	171	1.71	2.9241	79	27.0169	125	68	3	3	0.5	37					Y
100	M	60	164	1.64	2.6896	51	18.9619	133	82	5	4	0.9	36	Y					Y
101	M	55	180	1.8	3.24	78	24.0741	123	85	4	5.5	1.9	36	Y					Y
102	M	30	176	1.76	3.0976	78	25.1808	125	67	3	6	1.2	36	Y					Y
103	M	22	171	1.71	2.9241	62	21.2031	126	82	3	4	2.2	36	Y						Y
104	M																			Y
105	M																		Y
106	M																	Y
107	M																	Y
108	M																			Y
109	M																		Y
110	M																		Y
		45.5243	168.184			64.3981	22.8454	125.175	76.3301	4.26311	4.60194	0.957282	35.0777
		12.3279	6.22888			9.57462	3.71115	5.81652	5.91341	1.06541	1.05746	0.245589	2.89925
		Y=positive bands

## Sheet: Total Healthy_Huda et al
														GATA3				STAT4
Sl No	Gender	Age	Height		m2	Weight	BMI	SBP	DBP	FPG	HbA1C	Creatinine	ALT	GG	GT	TT		CC	CG	GG
1	F	65	169	1.69	2.8561	75	26.2596	118	79	4	4	1.1	32		Y			Y
2	F	44	152	1.52	2.3104	52	22.5069	125	80	6	3.3	1.2	41	Y					Y
3	F	36	156	1.56	2.4336	76	31.2295	120	72	6	6	0.2	36	Y					Y
4	F	33	173	1.73	2.9929	76	25.3934	134	80	2	3	0.9	36	Y					Y
5	F	55	157	1.57	2.4649	50	20.2848	120	79	4	6	1.2	33	Y						Y
6	F	37	161	1.61	2.5921	67	25.8478	113	70	6	4.3	0.9	42	Y				Y
7	F	47	150	1.5	2.25	61	27.1111	100	77	5	6	1.1	37	Y						Y
8	F	60	173	1.73	2.9929	74	24.7252	135	65	3	5	0.9	40		Y			Y
9	F	52	174	1.74	3.0276	56	18.4965	110	75	5	3	1	40		Y			Y
10	F	41	164	1.64	2.6896	47	17.4747	103	68	3	4	1.3	41	Y						Y
11	F	24	153	1.53	2.3409	45	19.2234	106	77	6	6.2	1.1	40	Y						Y
12	F	35	165	1.65	2.7225	65	23.8751	123	72	2	5.5	0.9	35		Y				Y
13	F	23	161	1.61	2.5921	49	18.9036	143	69	2	6	1.1	37	Y					Y
14	F	50	157	1.57	2.4649	42	17.0392	113	65	6	5.5	0.9	38	Y					Y
15	F	23	177	1.77	3.1329	73	23.3011	132	77	3	6	0.4	39			Y			Y
16	F	39	153	1.53	2.3409	56	23.9224	140	73	2	4.5	0.9	39	Y					Y
17	F	23	170	1.7	2.89	45	15.5709	139	72	6	4	0.3	42		Y			Y
18	F	44	151	1.51	2.2801	59	25.8761	106	75	5	5	0.9	42	Y				Y
19	F	55	161	1.61	2.5921	47	18.132	134	78	3	6	1.1	36			Y		Y
20	F	64	170	1.7	2.89	65	22.4913	135	65	4	5.5	0.9	36			Y		Y
21	F	59	163	1.63	2.6569	72	27.0993	126	66	5	6	0.9	37	Y				Y
22	F	32	152	1.52	2.3104	58	25.1039	143	66	6	3	1	34	Y				Y
23	F	63	152	1.52	2.3104	49	21.2084	115	68	5	4.5	0.5	38	Y				Y
24	F	62	176	1.76	3.0976	56	18.0785	112	66	6	4	1	40	Y				Y
25	F	35	164	1.64	2.6896	41	15.2439	106	68	3	5	0.6	35	Y					Y
26	F	39	160	1.6	2.56	63	24.6094	145	75	6	5	1	40	Y					Y
27	F	63	164	1.64	2.6896	53	19.7055	133	75	3	4.5	0.9	37	Y					Y
28	F	61	165	1.65	2.7225	65	23.8751	120	80	4	5	1.1	36		Y			Y
29	F	30	167	1.67	2.7889	40	14.3426	125	77	5	4	0.9	36	Y				Y
30	F	41	178	1.78	3.1684	54	17.0433	135	67	4	5	0.9	37	Y				Y
31	F	32	155	1.55	2.4025	73	30.385	137	66	3	5	1.1	32		Y			Y
32	F	41	159	1.59	2.5281	53	20.9644	137	76	2	3	0.9	34		Y			Y
33	F	59	160	1.6	2.56	49	19.1406	102	76	3	4	0.9	34	Y				Y
34	F	29	149	1.49	2.2201	57	25.6745	100	65	4	3	0.6	37	Y				Y
35	F	55	153	1.53	2.3409	61	26.0584	126	79	6	5	0.9	39		Y			Y
36	F	30	167	1.67	2.7889	41	14.7011	147	70	4.5	5	2	35		Y				Y
37	F	43	178	1.78	3.1684	71	22.4088	130	79	5.5	4	1.1	33		Y			Y
38	F	48	162	1.62	2.6244	50	19.052	130	78	6	5	0.9	37	Y				Y
39	F	34	176	1.76	3.0976	76	24.5351	117	67	4	3	1	34	Y					Y
40	F	32	148	1.48	2.1904	60	27.3923	122	65	4.5	4	0.9	37	Y				Y
41	F	28	176	1.76	3.0976	58	18.7242	125	65	4	3	0.9	34	Y						Y
42	F	36	150	1.5	2.25	69	30.6667	123	79	2	4	1.1	39	Y						Y
43	F	51	172	1.72	2.9584	40	13.5208	104	65	2	3	1.1	38	Y				Y
44	F	42	153	1.53	2.3409	43	18.369	110	74	2	3	0.9	40		Y				Y
45	F	50	149	1.49	2.2201	52	23.4224	113	76	5	6	0.8	40	Y					Y
46	F	54	152	1.52	2.3104	73	31.5963	149	75	3	2	1.5	36		Y			Y
47	F	22	154	1.54	2.3716	44	18.5529	111	72	5	4	0.9	42	Y				Y
48	F	27	164	1.64	2.6896	74	27.5134	110	68	2	5	1	39	Y				Y
49	F	61	159	1.59	2.5281	71	28.0843	109	74	5.4	6	0.3	41	Y					Y
50	F	35	155	1.55	2.4025	65	27.0552	108	68	5	3	1	38	Y						Y
51	F	27	153	1.53	2.3409	51	21.7865	150	73	4	4.5	0.7	40			Y			Y
52	F	23	166	1.66	2.7556	56	20.3223	107	69	4	6	0.9	39		Y				Y
53	F	63	151	1.51	2.2801	70	30.7004	103	79	6	3	1.1	36	Y						Y
54	F	58	173	1.73	2.9929	62	20.7157	130	68	5	5	1.1	32		Y			Y
55	F	38	157	1.57	2.4649	41	16.6335	143	67	3	3	0.9	38	Y					Y
56	F	50	175	1.75	3.0625	70	22.8571	95	66	3	5.5	1.1	38	Y				Y
57	F	44	175	1.75	3.0625	40	13.0612	116	67	6	5	1.1	40		Y			Y
58	F	51	162	1.62	2.6244	73	27.8159	111	69	5.5	6	0.9	40	Y				Y
59	F	52	167	1.67	2.7889	72	25.8166	113	67	6	5	1	37	Y				Y
60	F	32	149	1.49	2.2201	61	27.4762	111	67	3	5	1	39	Y					Y
61	F	47	165	1.65	2.7225	41	15.0597	146	68	3	4.5	0.9	38	Y					Y
62	F	46	150	1.5	2.25	75	33.3333	141	68	5	5.5	0.9	37	Y				Y
63	F	56	168	1.68	2.8224	49	17.3611	139	67	2	5	1	41	Y				Y
64	F	30	159	1.59	2.5281	53	20.9644	135	78	5	6	0.9	39		Y				Y
65	F	50	148	1.48	2.1904	56	25.5661	117	76	6	6	0.9	37		Y				Y
66	F	65	158	1.58	2.4964	71	28.441	102	77	6	4	0.9	37	Y				Y
67	F	23	174	1.74	3.0276	47	15.5238	117	71	6	5	0.9	36		Y			Y
68	F	23	156	1.56	2.4336	75	30.8185	112	69	5	3.5	0.9	37		Y			Y
69	F	36	161	1.61	2.5921	61	23.533	127	73	3	5	1.1	39	Y						Y
70	F	55	153	1.53	2.3409	67	28.6215	109	70	3	3	0.9	41	Y					Y
71	F	26	152	1.52	2.3104	54	23.3726	107	74	6	5	1.1	38	Y					Y
72	F	65	149	1.49	2.2201	41	18.4676	130	73	6	4	1.1	33	Y					Y
73	F	64	162	1.62	2.6244	71	27.0538	126	73	5	4	1.1	40	Y					Y
74	F	52	178	1.78	3.1684	48	15.1496	124	77	3	6	0.9	35	Y				Y
75	F	46	155	1.55	2.4025	73	30.385	128	79	3	4.5	1.1	38		Y			Y
76	F	31	154	1.54	2.3716	49	20.6612	129	78	5	5	0.9	42	Y					Y
77	F	41	166	1.66	2.7556	66	23.9512	112	73	4	4.5	1.1	33		Y			Y
78	F	53	150	1.5	2.25	73	32.4444	129	78	2	6	0.9	42		Y			Y
79	F	39	166	1.66	2.7556	76	27.5802	130	65	2	4	1.1	39	Y				Y
80	F	28	173	1.73	2.9929	41	13.6991	102	80	4	5	0.9	34		Y
81	F	38	176	1.76	3.0976	69	22.2753	144	67	2	4	1.1	34	Y					Y
82	F	43	164	1.64	2.6896	46	17.1029	126	70	4	5	0.9	33	Y					Y
83	F	38	165	1.65	2.7225	66	24.2424	110	73	6	4.5	0.9	38		Y				Y
84	F	32	160	1.6	2.56	63	24.6094	150	80	4	4	1.1	36		Y				Y
85	F	51	152	1.52	2.3104	60	25.9695	136	79	3	4	0.9	36	Y				Y
86	F	23	160	1.6	2.56	46	17.9687	105	65	2	3.5	0.9	33		Y			Y
87	F	29	158	1.58	2.4964	72	28.8415	144	74	3	3	1	39		Y				Y
88	F	35	168	1.68	2.8224	53	18.7783	110	71	3	2.1	0.6	39		Y				Y
89	F	24	153	1.53	2.3409	74	31.6118	129	79	6	5	1.1	34	Y					Y
90	F	59	157	1.57	2.4649	72	29.2101	124	72	3	2.5	0.9	39	Y					Y
91	F	57	150	1.5	2.25	47	20.8889	143	70	2	5	0.9	33	Y				Y
92	F	24	165	1.65	2.7225	66	24.2424	115	71	5	2.7	0.7	42	Y				Y
93	F	38	151	1.51	2.2801	70	30.7004	143	80	4	5	1.1	38		Y
94	F	57	164	1.64	2.6896	73	27.1416	106	80	5	4	1	35		Y			Y
95	F	22	176	1.76	3.0976	50	16.1415	122	73	5	5	1.1	36		Y			Y
96	F	64	148	1.48	2.1904	56	25.5661	129	76	5	3	1.1	36	Y					Y
97	F	40	156	1.56	2.4336	48	19.7239	114	77	4	4	1	34	Y					Y
98	F	41	162	1.62	2.6244	52	19.8141	124	68	6	6.3	1	33		Y			Y
99	F	22	156	1.56	2.4336	57	23.4221	122	72	5	3	0.5	36		Y				Y
100	F	35	166	1.66	2.7556	74	26.8544	108	70	4	4	0.9	41		Y				Y
101	F	56	150	1.5	2.25	57	25.3333	102	77	5	5.5	1.1	41		Y			Y
102	F	22	155	1.55	2.4025	55	22.8928	138	66	2	6	1.2	32	Y				Y
103	F	65	160	1.6	2.56	42	16.4062	121	70	5	4	o.6	39	Y				Y
104	F	22	151	1.51	2.2801	60	26.3146	127	68	5	5	1	39	Y				Y
105	F	49	139	1.39	1.9321	71	36.7476	143	68	5	4	1.1	39	Y
106	F	35	157	1.57	2.4649	66	26.7759	137	67	5	5	1	39	Y				Y
107	F	44	158	1.58	2.4964	43	17.2248	131	75	4	4	1.6	33	Y				Y
108	F	22	149	1.49	2.2201	51	22.9719	107	80	5	3	0.9	38	Y				Y
109	F	27	169	1.69	2.8561	72	25.2092	149	72	4	6	1.1	42		Y			Y
110	F	36	151	1.51	2.2801	44	19.2974	130	68	4	5.9	2.2	37		Y					Y
111	F	28	167	1.67	2.7889	52	18.6453	115	69	5.5	4	1	39	Y						Y
112	F	43	157	1.57	2.4649	60	24.3418	117	80	4.5	5.3	0.9	32	Y				Y
113	F	45	148	1.48	2.1904	54	24.653	147	65	5.5	4.7	0.9	37	Y					Y
114	F	44	173	1.73	2.9929	47	15.7038	130	77	5	6	1	42	Y					Y
115	F	37	158	1.58	2.4964	56	22.4323	125	67	3.5	3	1.1	40	Y				Y
116	F	50	165	1.65	2.7225	54	19.8347	120	73	4	4	1	41	Y
117	F	61	158	1.58	2.4964	68	27.2392	114	76	6	5	1.1	32		Y			Y
118	F	28	178	1.78	3.1684	72	22.7244	138	73	5	6	0.2	42		Y			Y
119	F	57	168	1.68	2.8224	60	21.2585	142	68	5	5.4	1.1	38		Y			Y
120	F	33	160	1.6	2.56	40	15.625	143	65	4	4	0.9	41	Y				Y
121	F	27	167	1.67	2.7889	74	26.5338	142	67	4	3	1.2	38	Y				Y
122	F	51	162	1.62	2.6244	59	22.4813	129	75	3.5	4	1.1	32	Y						Y
123	F	65	175	1.75	3.0625	52	16.9796	133	71	3	3	0.5	32	Y				Y
124	F	58	166	1.66	2.7556	75	27.2173	100	66	5.5	4.4	1.2	40	Y						Y
125	F	27	150	1.5	2.25	68	30.2222	146	72	6	3	0.5	37	Y				Y
126	F	33	162	1.62	2.6244	42	16.0037	112	74	5	2.5	1.1	35	Y				Y
127	F	23	168	1.68	2.8224	74	26.2188	148	71	3	3	0.9	35		Y			Y
128	F	35	160	1.6	2.56	49	19.1406	132	74	5	5.8	0.9	33		Y			Y
129	F	37	170	1.7	2.89	43	14.8789	111	73	4	4	1.1	38		Y
130	F	56	158	1.58	2.4964	41	16.4237	120	71	6	2.3	0.3	40	Y				Y
131	F	23	158	1.58	2.4964	71	28.441	110	77	5	4.8	0.9	35	Y				Y
132	F	58	158	1.58	2.4964	70	28.0404	102	69	2	3.9	1.5	32		Y				Y
133	F	53	164	1.64	2.6896	72	26.7698	115	65	3	5	1	38	Y				Y
134	F	65	150	1.5	2.25	65	28.8889	139	67	5	2.6	0.9	41	Y				Y
135	F	47	145	1.45	2.1025	65	30.9156	130	85	5.5	4.5	0.1	37	Y				Y
136	F	61	158	1.58	2.4964	59	23.634	110	68	4	4	0.2	40	Y				Y
137	F	35	156	1.56	2.4336	76	31.2295	108	73	4.5	3	1.1	33		Y					Y
138	F	39	154	1.54	2.3716	76	32.0459	123	66	2.5	4.2	0.9	34		Y					Y
139	F	33	149	1.49	2.2201	74	33.3318	109	80	5	5.7	0.5	35	Y				Y
140	F	62	151	1.51	2.2801	49	21.4903	124	76	4.5	4	0.9	40		Y			Y
141	F	53	175	1.75	3.0625	75	24.4898	112	75	4	4	0.4	33	Y
142	F	64	165	1.65	2.7225	58	21.3039	133	65	5	5	1.4	36		Y
143	F	60	144	1.44	2.0736	61	29.4174	115	70	6	3	0.7	36			Y		Y
144	F	29	150	1.5	2.25	41	18.2222	120	55	5	5	0.2	42	Y				Y
145	M	43	160	1.6	2.56	72	28.125	123	74	4.5	4	1.1	34			Y		Y
146	M	25	169	1.69	2.8561	72	25.2092	120	75	3.5	6	1.2	39		Y			Y
147	M	57	162	1.62	2.6244	64	24.3865	120	77	3	6	0.2	34	Y				Y
148	M	56	161	1.61	2.5921	73	28.1625	130	77	3.5	3	0.9	39	Y				Y
149	M	57	164	1.64	2.6896	66	24.539	134	74	4	6	1.2	37	Y				Y
150	M	62	177	1.77	3.1329	79	25.2163	122	78	4	6	0.9	32	Y				Y
151	M	43	176	1.76	3.0976	67	21.6296	124	68	3	6	1.1	37	Y				Y
152	M	43	177	1.77	3.1329	58	18.5132	123	84	3.5	5	0.9	32	Y				Y
153	M	57	167	1.67	2.7889	64	22.9481	135	72	3	3	1	37			Y				Y
154	M	34	175	1.75	3.0625	77	25.1429	119	81	4	4	1.3	36		Y					Y
155	M	37	178	1.78	3.1684	76	23.9869	127	76	6	6.2	1.1	39		Y				Y
156	M	23	177	1.77	3.1329	56	17.8748	120	74	4	5.5	0.9	31		Y				Y
157	M	45	170	1.7	2.89	55	19.0311	119	80	5	6	1.1	30		Y				Y
158	M	41	159	1.59	2.5281	68	26.8977	130	65	3	5.5	0.9	37		Y				Y
159	M	45	161	1.61	2.5921	51	19.6752	125	78	6	6	0.4	37		Y				Y
160	M	30	161	1.61	2.5921	76	29.3199	129	78	4	4.5	0.9	32	Y						Y
161	M	42	163	1.63	2.6569	67	25.2174	133	84	5	4	0.3	32	Y						Y
162	M	56	162	1.62	2.6244	69	26.2917	128	72	6	5	0.9	37		Y			Y
163	M	42	162	1.62	2.6244	73	27.8159	117	85	4	6	1.1	37		Y			Y
164	M	55	162	1.62	2.6244	58	22.1003	116	69	4	5.5	0.9	38	Y				Y
165	M	28	160	1.6	2.56	58	22.6562	131	79	4	6	0.9	35	Y					Y
166	M	29	171	1.71	2.9241	68	23.255	134	79	6	3	1	37	Y				Y
167	M	51	170	1.7	2.89	55	19.0311	134	73	3	4.5	0.5	31		Y			Y
168	M	63	162	1.62	2.6244	54	20.5761	134	81	5	4	1	30	Y					Y
169	M	41	159	1.59	2.5281	61	24.1288	132	80	4	5	0.6	35	Y				Y
170	M	38	165	1.65	2.7225	78	28.6501	126	83	5	5	1	30		Y				Y
171	M	28	173	1.73	2.9929	56	18.7109	132	75	6	4.5	0.9	33	Y						Y
172	M	58	172	1.72	2.9584	52	17.5771	122	76	3	5	1.1	36		Y			Y
173	M	34	172	1.72	2.9584	64	21.6333	118	69	6	4	0.9	33		Y			Y
174	M	25	170	1.7	2.89	71	24.5675	129	85	6	5	0.9	32	Y				Y
175	M	63	165	1.65	2.7225	66	24.2424	119	85	5	5	1.1	36	Y				Y
176	M	50	175	1.75	3.0625	60	19.5918	117	85	5	3	0.9	38	Y				Y
177	M	59	160	1.6	2.56	55	21.4844	119	83	5	4	0.9	34	Y				Y
178	M	37	168	1.68	2.8224	59	20.9042	117	72	6	3	0.6	40	Y					Y
179	M	63	178	1.78	3.1684	59	18.6214	119	84	4	5	0.9	37	Y						Y
180	M	26	176	1.76	3.0976	72	23.2438	128	85	4	5	1	38		Y	Y			Y
181	M	31	178	1.78	3.1684	52	16.4121	135	84	6	4	1.1	38		Y			Y
182	M	66	160	1.6	2.56	53	20.7031	124	74	6	5	0.9	35		Y			Y
183	M	43	172	1.72	2.9584	79	26.7036	135	83	3	3	1	31	Y				Y
184	M	63	165	1.65	2.7225	55	20.202	115	82	6	4	0.9	38	Y					Y
185	M	33	170	1.7	2.89	79	27.3356	120	78	3	3	0.9	33	Y				Y
186	M	51	176	1.76	3.0976	57	18.4013	124	67	5	4	1.1	31			Y			Y
187	M	40	163	1.63	2.6569	79	29.7339	121	70	3	3	1.1	30	Y					Y
188	M	26	174	1.74	3.0276	51	16.845	132	69	5	3	0.9	32		Y			Y
189	M	38	165	1.65	2.7225	71	26.079	132	71	5	6	0.8	35		Y			Y
190	M	57	166	1.66	2.7556	59	21.4109	125	85	6	2	0.9	37	Y				Y
191	M	57	166	1.66	2.7556	53	19.2336	116	77	6	4	0.9	38	Y				Y
192	M	48	171	1.71	2.9241	53	18.1252	121	83	4	5	1	39	Y					Y
193	M	58	170	1.7	2.89	67	23.1834	132	72	4	6	0.3	35	Y						Y
194	M	33	164	1.64	2.6896	80	29.7442	116	73	3	3	1	35		Y					Y
195	M	54	164	1.64	2.6896	51	18.9619	122	78	3	4.5	0.7	31		Y			Y
196	M	63	162	1.62	2.6244	65	24.7676	127	77	4	6	0.9	38		Y			Y
197	M	31	168	1.68	2.8224	57	20.1956	127	77	4	3	1.1	32	Y				Y
198	M	62	163	1.63	2.6569	50	18.8189	127	77	4	5	1.1	31	Y				Y
199	M	52	166	1.66	2.7556	77	27.9431	130	72	3	3	0.9	34	Y				Y
200	M	60	163	1.63	2.6569	57	21.4536	129	68	6.1	5.5	1.1	40	Y				Y
201	M	54	172	1.72	2.9584	58	19.6052	123	81	6	5	1.1	38	Y				Y
202	M	42	166	1.66	2.7556	56	20.3223	117	75	4	6	0.9	33	Y					Y
203	M	36	175	1.75	3.0625	78	25.4694	132	68	4	5	1	36	Y				Y
204	M	33	172	1.72	2.9584	70	23.6614	117	67	4	5	1	32		Y			Y
205	M	37	165	1.65	2.7225	57	20.9366	124	75	3	4.5	0.9	33	Y					Y
206	M	47	166	1.66	2.7556	69	25.0399	121	84	4	5.5	0.9	33	Y					Y
207	M	45	160	1.6	2.56	69	26.9531	116	80	3	5	1	38		Y			Y
208	M	62	166	1.66	2.7556	56	20.3223	128	84	3	6	0.9	32		Y			Y
209	M	38	166	1.66	2.7556	80	29.0318	133	79	3	6	0.9	38	Y				Y
210	M	60	173	1.73	2.9929	57	19.0451	121	72	4	4	0.9	37	Y				Y
211	M	48	158	1.58	2.4964	79	31.6456	124	66	3	5	0.9	40	Y				Y
212	M	24	167	1.67	2.7889	67	24.0238	123	82	6	3.5	0.9	36	Y				Y
213	M	49	171	1.71	2.9241	63	21.5451	121	74	5	5	1.1	34	Y					Y
214	M	43	163	1.63	2.6569	63	23.7118	128	77	5	3	0.9	35	Y					Y
215	M	65	171	1.71	2.9241	69	23.597	127	75	4	5	1.1	32		Y			Y
216	M	58	162	1.62	2.6244	51	19.433	132	67	5	4	1.1	30		Y			Y
217	M	45	159	1.59	2.5281	77	30.4577	124	73	3	4	1.1	37	Y					Y
218	M	59	173	1.73	2.9929	69	23.0546	122	79	4	6	0.9	37	Y					Y
219	M	45	171	1.71	2.9241	70	23.939	126	80	5	4.5	1.1	37		Y			Y
220	M	56	172	1.72	2.9584	75	25.3515	119	78	5.5	5	0.9	35		Y				Y
221	M	40	167	1.67	2.7889	54	19.3625	120	72	4	4.5	1.1	39	Y				Y
222	M	32	167	1.67	2.7889	77	27.6095	128	73	5	6	0.9	37		Y				Y
223	M	52	174	1.74	3.0276	52	17.1753	129	84	4.5	4	1.1	31	Y					Y
224	M	57	174	1.74	3.0276	75	24.7721	131	68	4	5	0.9	33		Y			Y
225	M	43	176	1.76	3.0976	75	24.2123	119	72	5	4	1.1	31		Y			Y
226	M	52	164	1.64	2.6896	79	29.3724	135	85	3	5	0.9	38	Y					Y
227	M	28	170	1.7	2.89	57	19.7232	116	79	5	4.5	0.9	33	Y				Y
228	M	30	164	1.64	2.6896	75	27.8852	118	72	4	4	1.1	37		Y			Y
229	M	55	175	1.75	3.0625	61	19.9184	128	75	4.5	4	0.9	32	Y				Y
230	M	60	165	1.65	2.7225	57	20.9366	120	70	4	3.5	0.9	40	Y					Y
231	M	59	174	1.74	3.0276	65	21.4692	129	75	5	3	1	35	Y					Y
232	M	50	171	1.71	2.9241	55	18.8092	134	75	5	6	0.6	31		Y			Y
233	M	30	171	1.71	2.9241	59	20.1771	129	67	5.5	5	1.1	36		Y			Y
234	M	53	175	1.75	3.0625	54	17.6327	133	75	2.5	2.5	0.9	39	Y				Y
235	M	30	170	1.7	2.89	62	21.4533	133	85	5	5	0.9	33	Y				Y
236	M	25	142	1.42	2.0164	52	25.7885	123	82	4	5	0.7	36	Y				Y
237	M	54	167	1.67	2.7889	50	17.9282	121	66	3.5	5	1.1	37	Y				Y
238	M	24	173	1.73	2.9929	62	20.7157	123	70	3	4	1	34	Y					Y
239	M	51	176	1.76	3.0976	56	18.0785	120	85	2	5	1.1	40	Y					Y
240	M	57	175	1.75	3.0625	50	16.3265	135	69	3	3	1.1	39		Y			Y
241	M	44	162	1.62	2.6244	72	27.4348	118	84	3	4	1	33		Y				Y
242	M	49	176	1.76	3.0976	79	25.5036	126	67	4	6.3	1	30	Y				Y
243	M	49	171	1.71	2.9241	79	27.0169	125	68	3	3	0.5	37					Y
244	M	60	164	1.64	2.6896	51	18.9619	133	82	5	4	0.9	36	Y					Y
245	M	55	180	1.8	3.24	78	24.0741	123	85	4	5.5	1.9	36	Y					Y
246	M	30	176	1.76	3.0976	78	25.1808	125	67	3	6	1.2	36	Y					Y
247	M	22	171	1.71	2.9241	62	21.2031	126	82	3	4	2.2	36	Y						Y
248	M	43.7935	163.644			61.3522	23.0571	124.113	73.8057	4.27328	4.4996	0.94878	36.3522							Y
249	M	13.0687	8.76724			11.027	4.59908	11.3257	5.85137	1.20285	1.07081	0.27056	3.09757						Y
250	M																	Y
251	M																	Y
252	M																			Y
253	M																		Y
254	M																		Y
		Y=positive bands
